# Supplementary material for: 4-{2-Meth­oxy-6-[(4-methyl­phen­yl)imino­meth­yl]phen­oxy}phthalonitrile
Source: Acta Crystallogr Sect E Struct Rep Online. 2009 Apr 30;65(Pt 5):o1172. doi: 10.1107/S1600536809015402 (PMC2977837; doi:10.1107/S1600536809015402)
Supplement: Supplementary file 1 [file e-65-o1172-sup1.cif]

##############################################################################
###                                                                        ###
###        Electronic paper (Acta Crystallographica Section E)             ###
###                                                                        ###
##############################################################################
#                                                                            #
# This CIF contains the data in a paper accepted for publication in Acta     #
# Crystallographica Section E. It conforms to the requirements of Notes      #
# for Authors for Section E, and has been peer reviewed under the auspices   #
# of the IUCr Commission on Journals.                                        #
#                                                                            #
# Full details of the Crystallographic Information File format               #
# are given in the paper "The Crystallographic Information File (CIF):       #
# a New Standard Archive File for Crystallography" by S. R. Hall, F. H.      #
# Allen and I. D. Brown [Acta Cryst. (1991), A47, 655-685].                  #
#                                                                            #
# The current version of the core CIF dictionary is obtainable from          #
# ftp://ftp.iucr.org/pub/cif_core.dic. The current version number is 2.4.    #
#                                                                            #
# Software is freely available for graphical display of the structure(s) in  #
# this CIF.  For information consult the CIF home page http://www.iucr.org/  #
# cif/home.html                                                              #
#                                                                            #
# This file may be used for bona fide research purposes within the           #
# scientific community so long as proper attribution is given to the journal # 
# article from which it was obtained.                                        #
#                                                                            #
##############################################################################
                                             
data_I
_audit_creation_method     SHELXL-97
_chemical_name_systematic
;
4-{2-Methoxy-6-[(4-methylphenyl)iminomethyl]phenoxy}phthalonitrile
;
_chemical_name_common     ?
_chemical_formula_moiety     'C23 H17 N3 O2'
_chemical_formula_sum     'C23 H17 N3 O2'
_chemical_formula_iupac     'C23 H17 N3 O2'
_chemical_formula_weight     367.40
_chemical_melting_point     ?
_symmetry_cell_setting     monoclinic
_symmetry_space_group_name_H-M     'P 21/c'
_symmetry_space_group_name_Hall     '-P 2ybc'
loop_
    _symmetry_equiv_pos_as_xyz
    'x, y, z'
    '-x, y+1/2, -z+1/2'
    '-x, -y, -z'
    'x, -y-1/2, z-1/2'
_cell_length_a     9.3549(5)
_cell_length_b     23.6606(13)
_cell_length_c     8.9317(5)
_cell_angle_alpha     90.00
_cell_angle_beta     97.256(4)
_cell_angle_gamma     90.00
_cell_volume     1961.13(19)
_cell_formula_units_Z     4
_cell_measurement_reflns_used     9188
_cell_measurement_theta_min     1.72
_cell_measurement_theta_max     26.15
_cell_measurement_temperature     296
_exptl_crystal_description     'prism'
_exptl_crystal_colour     'yellow'
_exptl_crystal_size_max     0.670
_exptl_crystal_size_mid     0.360
_exptl_crystal_size_min     0.200
_exptl_crystal_density_diffrn     1.244
_exptl_crystal_density_meas     ?
_exptl_crystal_density_method     'not measured'
_exptl_crystal_F_000     768
_exptl_absorpt_coefficient_mu     0.081
_exptl_absorpt_correction_type     integration
_exptl_absorpt_process_details     '(X-RED32; Stoe & Cie, 2002)'
_exptl_absorpt_correction_T_min     0.7026
_exptl_absorpt_correction_T_max     0.9516
_exptl_special_details
;
140 frames, detector distance = 130 mm
;
_diffrn_ambient_temperature     296
_diffrn_radiation_type     MoK\a
_diffrn_radiation_wavelength     0.71073
_diffrn_radiation_source     'fine-focus sealed tube'
_diffrn_radiation_monochromator     graphite
_diffrn_measurement_device_type     'Stoe IPDS-II'
_diffrn_measurement_method     \w
_diffrn_detector_area_resol_mean     6.67
_diffrn_reflns_number     10306
_diffrn_reflns_av_R_equivalents     0.0717
_diffrn_reflns_av_sigmaI/netI     0.0588
_diffrn_reflns_theta_min     1.72
_diffrn_reflns_theta_max     25.63
_diffrn_reflns_theta_full     25.63
_diffrn_measured_fraction_theta_max     0.994
_diffrn_measured_fraction_theta_full     0.994
_diffrn_reflns_limit_h_min     -11
_diffrn_reflns_limit_h_max     10
_diffrn_reflns_limit_k_min     -28
_diffrn_reflns_limit_k_max     28
_diffrn_reflns_limit_l_min     -10
_diffrn_reflns_limit_l_max     10
_diffrn_standards_number     0
_diffrn_standards_interval_count     ?
_diffrn_standards_interval_time     ?
_diffrn_standards_decay_%     ?
_refine_special_details
;
Refinement of <i>F</i>^2^ against ALL reflections. The weighted <i>R</i>-factor
<i>wR</i> and goodness of fit <i>S</i> are based on <i>F</i>^2^, conventional
<i>R</i>-factors <i>R</i> are based on <i>F</i>, with <i>F</i> set to zero for
negative <i>F</i>^2^. The threshold expression of <i>F</i>^2^ >
\s(<i>F</i>^2^) is used only for calculating <i>R</i>-factors(gt) <i>etc</i>.
and is not relevant to the choice of reflections for refinement.
<i>R</i>-factors based on <i>F</i>^2^ are statistically about twice as large
as those based on <i>F</i>, and <i>R</i>- factors based on ALL data will be
even larger.
;
_reflns_number_total     3680
_reflns_number_gt     1962
_reflns_threshold_expression     I>2\s(I)
_refine_ls_structure_factor_coef     Fsqd
_refine_ls_matrix_type     full
_refine_ls_R_factor_all     0.1093
_refine_ls_R_factor_gt     0.0483
_refine_ls_wR_factor_gt     0.1009
_refine_ls_wR_factor_ref     0.1215
_refine_ls_goodness_of_fit_ref     0.957
_refine_ls_restrained_S_all     0.957
_refine_ls_number_reflns     3680
_refine_ls_number_parameters     253
_refine_ls_number_restraints     0
_refine_ls_hydrogen_treatment     constr
_refine_ls_weighting_scheme     calc
_refine_ls_weighting_details
                 'calc w=1/[\s^2^(Fo^2^)+(0.0491P)^2^] where P=(Fo^2^+2Fc^2^)/3'
_atom_sites_solution_hydrogens     geom
_atom_sites_solution_primary     direct
_atom_sites_solution_secondary     difmap
_refine_ls_shift/su_max     0.000
_refine_ls_shift/su_mean     0.000
_refine_diff_density_max     0.119
_refine_diff_density_min     -0.099
_refine_ls_extinction_method     none
_refine_ls_extinction_coef     ?
loop_
    _atom_type_symbol
    _atom_type_description
    _atom_type_scat_dispersion_real
    _atom_type_scat_dispersion_imag
    _atom_type_scat_source
    'C' 'C' 0.0033 0.0016
                         'International Tables Vol C Tables 4.2.6.8 and 6.1.1.4'
    'H' 'H' 0.0000 0.0000
                         'International Tables Vol C Tables 4.2.6.8 and 6.1.1.4'
    'N' 'N' 0.0061 0.0033
                         'International Tables Vol C Tables 4.2.6.8 and 6.1.1.4'
    'O' 'O' 0.0106 0.0060
                         'International Tables Vol C Tables 4.2.6.8 and 6.1.1.4'
_computing_data_collection     'X-AREA (Stoe & Cie, 2002)'
_computing_cell_refinement     'X-AREA (Stoe & Cie, 2002)'
_computing_data_reduction     'X-RED32 (Stoe & Cie, 2002)'
_computing_structure_solution     'SHELXS97 (Sheldrick, 2008)'
_computing_structure_refinement     'SHELXL97 (Sheldrick, 2008)'
_computing_molecular_graphics
                 'ORTEP-3 for Windows (Farrugia, 1997)  and PLATON (Spek, 2009)'
_computing_publication_material     'WinGX (Farrugia, 1999)'
loop_
    _atom_site_type_symbol
    _atom_site_label
    _atom_site_fract_x
    _atom_site_fract_y
    _atom_site_fract_z
    _atom_site_U_iso_or_equiv
    _atom_site_adp_type
    _atom_site_calc_flag
    _atom_site_refinement_flags
    _atom_site_occupancy
    _atom_site_disorder_assembly
    _atom_site_disorder_group
    O O1 0.38836(16) 0.44741(6) 0.57255(15) 0.0725(4) Uani d . 1 . .
    O O2 0.49525(18) 0.52245(6) 0.77461(17) 0.0879(5) Uani d . 1 . .
    N N1 0.0395(2) 0.47793(7) 0.26224(19) 0.0737(5) Uani d . 1 . .
    N N2 0.4483(3) 0.21068(11) 0.7035(4) 0.1657(14) Uani d . 1 . .
    N N3 0.1213(3) 0.23410(10) 0.9455(3) 0.1180(9) Uani d . 1 . .
    C C1 0.2188(2) 0.51464(8) 0.4521(2) 0.0659(6) Uani d . 1 . .
    C C2 0.1712(3) 0.57046(9) 0.4401(2) 0.0768(6) Uani d . 1 . .
    H H2 0.0969 0.5805 0.3657 0.092 Uiso calc R 1 . .
    C C3 0.2339(3) 0.61054(9) 0.5379(2) 0.0798(7) Uani d . 1 . .
    H H3 0.2028 0.6478 0.5273 0.096 Uiso calc R 1 . .
    C C4 0.3424(3) 0.59675(9) 0.6520(2) 0.0760(7) Uani d . 1 . .
    H H4 0.3828 0.6245 0.7181 0.091 Uiso calc R 1 . .
    C C5 0.3905(2) 0.54177(9) 0.6673(2) 0.0687(6) Uani d . 1 . .
    C C6 0.3289(2) 0.50179(8) 0.5654(2) 0.0644(5) Uani d . 1 . .
    C C7 0.5596(3) 0.56217(11) 0.8831(3) 0.1040(9) Uani d . 1 . .
    H H7A 0.6256 0.5429 0.9569 0.156 Uiso calc R 1 . .
    H H7B 0.4859 0.5800 0.9320 0.156 Uiso calc R 1 . .
    H H7C 0.6106 0.5903 0.8333 0.156 Uiso calc R 1 . .
    C C8 0.1525(3) 0.46997(9) 0.3529(2) 0.0727(6) Uani d . 1 . .
    H H8 0.1954 0.4344 0.3568 0.087 Uiso calc R 1 . .
    C C9 -0.0244(2) 0.43225(9) 0.1744(2) 0.0683(6) Uani d . 1 . .
    C C10 -0.0023(3) 0.37542(10) 0.2086(2) 0.0818(7) Uani d . 1 . .
    H H10 0.0624 0.3649 0.2917 0.098 Uiso calc R 1 . .
    C C11 -0.0759(3) 0.33451(10) 0.1202(3) 0.0872(7) Uani d . 1 . .
    H H11 -0.0599 0.2967 0.1450 0.105 Uiso calc R 1 . .
    C C12 -0.1731(3) 0.34819(11) -0.0046(3) 0.0870(7) Uani d . 1 . .
    C C13 -0.1944(3) 0.40459(11) -0.0376(3) 0.0854(7) Uani d . 1 . .
    H H13 -0.2589 0.4149 -0.1209 0.102 Uiso calc R 1 . .
    C C14 -0.1221(2) 0.44613(10) 0.0501(2) 0.0761(6) Uani d . 1 . .
    H H14 -0.1391 0.4839 0.0254 0.091 Uiso calc R 1 . .
    C C15 -0.2535(4) 0.30258(13) -0.0997(4) 0.1312(12) Uani d . 1 . .
    H H15A -0.2834 0.3170 -0.1993 0.197 Uiso calc R 1 . .
    H H15B -0.3367 0.2913 -0.0543 0.197 Uiso calc R 1 . .
    H H15C -0.1914 0.2706 -0.1059 0.197 Uiso calc R 1 . .
    C C16 0.3328(2) 0.40673(8) 0.6576(2) 0.0626(6) Uani d . 1 . .
    C C17 0.2221(3) 0.41613(8) 0.7412(2) 0.0674(6) Uani d . 1 . .
    H H17 0.1823 0.4520 0.7452 0.081 Uiso calc R 1 . .
    C C18 0.1699(3) 0.37193(9) 0.8193(2) 0.0728(6) Uani d . 1 . .
    H H18 0.0952 0.3784 0.8767 0.087 Uiso calc R 1 . .
    C C19 0.2270(3) 0.31831(9) 0.8135(3) 0.0745(6) Uani d . 1 . .
    C C20 0.3403(3) 0.30971(9) 0.7282(3) 0.0793(7) Uani d . 1 . .
    C C21 0.3937(3) 0.35393(9) 0.6509(3) 0.0776(7) Uani d . 1 . .
    H H21 0.4699 0.3481 0.5951 0.093 Uiso calc R 1 . .
    C C22 0.4004(3) 0.25418(11) 0.7156(4) 0.1104(10) Uani d . 1 . .
    C C23 0.1688(3) 0.27176(10) 0.8882(3) 0.0904(8) Uani d . 1 . .
loop_
    _atom_site_aniso_label
    _atom_site_aniso_U_11
    _atom_site_aniso_U_22
    _atom_site_aniso_U_33
    _atom_site_aniso_U_12
    _atom_site_aniso_U_13
    _atom_site_aniso_U_23
    O1 0.0718(10) 0.0594(9) 0.0864(10) 0.0058(8) 0.0110(8) -0.0032(7)
    O2 0.0908(12) 0.0751(10) 0.0908(10) -0.0005(9) -0.0153(9) -0.0078(8)
    N1 0.0850(14) 0.0644(11) 0.0691(10) -0.0018(10) -0.0001(10) 0.0018(9)
    N2 0.156(3) 0.0656(15) 0.262(4) 0.0429(17) -0.026(3) -0.0140(19)
    N3 0.159(3) 0.0703(14) 0.1152(17) -0.0202(15) -0.0180(16) 0.0176(12)
    C1 0.0758(15) 0.0581(12) 0.0637(12) -0.0014(11) 0.0079(11) -0.0006(9)
    C2 0.0941(18) 0.0625(13) 0.0720(13) 0.0039(12) 0.0039(12) 0.0086(11)
    C3 0.107(2) 0.0508(12) 0.0819(15) 0.0015(12) 0.0138(14) 0.0061(11)
    C4 0.0931(19) 0.0586(13) 0.0759(14) -0.0114(13) 0.0091(13) -0.0052(10)
    C5 0.0731(15) 0.0603(13) 0.0718(13) -0.0069(11) 0.0056(11) -0.0004(10)
    C6 0.0700(14) 0.0518(11) 0.0722(13) 0.0001(11) 0.0119(11) 0.0013(10)
    C7 0.101(2) 0.1008(19) 0.1020(17) -0.0055(16) -0.0182(16) -0.0239(15)
    C8 0.0841(17) 0.0602(13) 0.0723(13) 0.0028(12) 0.0044(13) -0.0034(10)
    C9 0.0737(15) 0.0658(13) 0.0644(12) -0.0017(11) 0.0045(11) 0.0013(10)
    C10 0.0931(19) 0.0699(15) 0.0781(14) -0.0045(14) -0.0053(13) 0.0021(11)
    C11 0.098(2) 0.0698(15) 0.0914(16) -0.0100(14) 0.0039(14) -0.0001(13)
    C12 0.0813(18) 0.0915(18) 0.0861(16) -0.0141(14) 0.0018(14) -0.0090(14)
    C13 0.0804(18) 0.0994(19) 0.0735(15) -0.0033(15) -0.0012(13) 0.0018(13)
    C14 0.0740(16) 0.0793(15) 0.0734(13) 0.0026(13) 0.0026(12) 0.0045(11)
    C15 0.130(3) 0.120(2) 0.134(2) -0.032(2) -0.022(2) -0.0259(19)
    C16 0.0624(14) 0.0501(11) 0.0714(13) 0.0010(10) -0.0061(11) -0.0064(10)
    C17 0.0770(16) 0.0477(11) 0.0750(13) 0.0066(11) -0.0003(12) -0.0028(9)
    C18 0.0842(18) 0.0575(13) 0.0750(13) -0.0002(12) 0.0029(12) 0.0007(10)
    C19 0.0826(17) 0.0507(13) 0.0829(14) -0.0001(12) -0.0184(13) 0.0014(10)
    C20 0.0807(17) 0.0462(12) 0.1017(17) 0.0116(12) -0.0253(15) -0.0064(11)
    C21 0.0691(16) 0.0583(13) 0.1014(16) 0.0125(12) -0.0047(12) -0.0136(12)
    C22 0.104(2) 0.0576(15) 0.159(3) 0.0155(15) -0.0258(19) -0.0029(15)
    C23 0.113(2) 0.0544(14) 0.0954(17) -0.0048(14) -0.0198(15) 0.0066(12)
_geom_special_details
;
All e.s.d.'s (except the e.s.d. in the dihedral angle between two l.s. planes)
are estimated using the full covariance matrix. The cell e.s.d.'s are taken
into account individually in the estimation of e.s.d.'s in distances, angles
and torsion angles; correlations between e.s.d.'s in cell parameters are only
used when they are defined by crystal symmetry. An approximate (isotropic)
treatment of cell e.s.d.'s is used for estimating e.s.d.'s involving l.s.
planes.
;
loop_
    _geom_bond_atom_site_label_1
    _geom_bond_atom_site_label_2
    _geom_bond_site_symmetry_2
    _geom_bond_distance
    _geom_bond_publ_flag
    C1 C6 . 1.384(3) ?
    C1 C2 . 1.393(3) ?
    C1 C8 . 1.465(3) ?
    C2 C3 . 1.370(3) ?
    C2 H2 . 0.9300 ?
    C3 C4 . 1.384(3) ?
    C3 H3 . 0.9300 ?
    C4 C5 . 1.377(3) ?
    C4 H4 . 0.9300 ?
    C5 O2 . 1.361(2) ?
    C5 C6 . 1.386(3) ?
    C6 O1 . 1.400(2) ?
    C7 O2 . 1.427(3) ?
    C7 H7A . 0.9600 ?
    C7 H7B . 0.9600 ?
    C7 H7C . 0.9600 ?
    C8 N1 . 1.262(3) ?
    C8 H8 . 0.9300 ?
    C9 C14 . 1.385(3) ?
    C9 C10 . 1.389(3) ?
    C9 N1 . 1.422(3) ?
    C10 C11 . 1.378(3) ?
    C10 H10 . 0.9300 ?
    C11 C12 . 1.385(3) ?
    C11 H11 . 0.9300 ?
    C12 C13 . 1.376(3) ?
    C12 C15 . 1.513(3) ?
    C13 C14 . 1.379(3) ?
    C13 H13 . 0.9300 ?
    C14 H14 . 0.9300 ?
    C15 H15A . 0.9600 ?
    C15 H15B . 0.9600 ?
    C15 H15C . 0.9600 ?
    C16 O1 . 1.369(2) ?
    C16 C17 . 1.369(3) ?
    C16 C21 . 1.378(3) ?
    C17 C18 . 1.381(3) ?
    C17 H17 . 0.9300 ?
    C18 C19 . 1.380(3) ?
    C18 H18 . 0.9300 ?
    C19 C20 . 1.397(3) ?
    C19 C23 . 1.431(4) ?
    C20 C21 . 1.381(3) ?
    C20 C22 . 1.439(3) ?
    C21 H21 . 0.9300 ?
    C22 N2 . 1.133(3) ?
    C23 N3 . 1.145(3) ?
loop_
    _geom_angle_atom_site_label_1
    _geom_angle_atom_site_label_2
    _geom_angle_atom_site_label_3
    _geom_angle_site_symmetry_1
    _geom_angle_site_symmetry_3
    _geom_angle
    _geom_angle_publ_flag
    C16 O1 C6 . . 119.67(16) ?
    C5 O2 C7 . . 117.49(18) ?
    C8 N1 C9 . . 120.00(19) ?
    C6 C1 C2 . . 117.71(19) ?
    C6 C1 C8 . . 120.19(19) ?
    C2 C1 C8 . . 122.1(2) ?
    C3 C2 C1 . . 120.1(2) ?
    C3 C2 H2 . . 120.0 ?
    C1 C2 H2 . . 120.0 ?
    C2 C3 C4 . . 121.4(2) ?
    C2 C3 H3 . . 119.3 ?
    C4 C3 H3 . . 119.3 ?
    C5 C4 C3 . . 119.7(2) ?
    C5 C4 H4 . . 120.2 ?
    C3 C4 H4 . . 120.2 ?
    O2 C5 C4 . . 125.72(19) ?
    O2 C5 C6 . . 115.83(19) ?
    C4 C5 C6 . . 118.5(2) ?
    C1 C6 C5 . . 122.64(19) ?
    C1 C6 O1 . . 119.32(17) ?
    C5 C6 O1 . . 117.88(19) ?
    O2 C7 H7A . . 109.5 ?
    O2 C7 H7B . . 109.5 ?
    H7A C7 H7B . . 109.5 ?
    O2 C7 H7C . . 109.5 ?
    H7A C7 H7C . . 109.5 ?
    H7B C7 H7C . . 109.5 ?
    N1 C8 C1 . . 122.4(2) ?
    N1 C8 H8 . . 118.8 ?
    C1 C8 H8 . . 118.8 ?
    C14 C9 C10 . . 118.1(2) ?
    C14 C9 N1 . . 116.8(2) ?
    C10 C9 N1 . . 125.02(19) ?
    C11 C10 C9 . . 120.3(2) ?
    C11 C10 H10 . . 119.9 ?
    C9 C10 H10 . . 119.9 ?
    C10 C11 C12 . . 121.8(2) ?
    C10 C11 H11 . . 119.1 ?
    C12 C11 H11 . . 119.1 ?
    C13 C12 C11 . . 117.5(2) ?
    C13 C12 C15 . . 121.6(2) ?
    C11 C12 C15 . . 121.0(3) ?
    C12 C13 C14 . . 121.5(2) ?
    C12 C13 H13 . . 119.2 ?
    C14 C13 H13 . . 119.2 ?
    C13 C14 C9 . . 120.8(2) ?
    C13 C14 H14 . . 119.6 ?
    C9 C14 H14 . . 119.6 ?
    C12 C15 H15A . . 109.5 ?
    C12 C15 H15B . . 109.5 ?
    H15A C15 H15B . . 109.5 ?
    C12 C15 H15C . . 109.5 ?
    H15A C15 H15C . . 109.5 ?
    H15B C15 H15C . . 109.5 ?
    O1 C16 C17 . . 123.69(18) ?
    O1 C16 C21 . . 115.2(2) ?
    C17 C16 C21 . . 121.1(2) ?
    C16 C17 C18 . . 119.5(2) ?
    C16 C17 H17 . . 120.2 ?
    C18 C17 H17 . . 120.2 ?
    C19 C18 C17 . . 121.0(2) ?
    C19 C18 H18 . . 119.5 ?
    C17 C18 H18 . . 119.5 ?
    C18 C19 C20 . . 118.6(2) ?
    C18 C19 C23 . . 121.2(3) ?
    C20 C19 C23 . . 120.2(2) ?
    C21 C20 C19 . . 120.6(2) ?
    C21 C20 C22 . . 118.9(3) ?
    C19 C20 C22 . . 120.4(3) ?
    C16 C21 C20 . . 119.2(2) ?
    C16 C21 H21 . . 120.4 ?
    C20 C21 H21 . . 120.4 ?
    N2 C22 C20 . . 178.9(4) ?
    N3 C23 C19 . . 178.8(3) ?
loop_
    _geom_torsion_atom_site_label_1
    _geom_torsion_atom_site_label_2
    _geom_torsion_atom_site_label_3
    _geom_torsion_atom_site_label_4
    _geom_torsion_site_symmetry_1
    _geom_torsion_site_symmetry_2
    _geom_torsion_site_symmetry_3
    _geom_torsion_site_symmetry_4
    _geom_torsion
    _geom_torsion_publ_flag
    C1 C6 O1 C16 . . . . -91.4(2) ?
    C5 C6 O1 C16 . . . . 93.0(2) ?
    C17 C16 O1 C6 . . . . -1.5(3) ?
    C21 C16 O1 C6 . . . . 176.75(18) ?
    C4 C5 O2 C7 . . . . 1.3(3) ?
    C6 C5 O2 C7 . . . . -179.0(2) ?
    C1 C8 N1 C9 . . . . -176.67(18) ?
    C14 C9 N1 C8 . . . . -162.8(2) ?
    C10 C9 N1 C8 . . . . 21.0(4) ?
    C6 C1 C2 C3 . . . . 0.5(3) ?
    C8 C1 C2 C3 . . . . 178.3(2) ?
    C1 C2 C3 C4 . . . . -1.5(4) ?
    C2 C3 C4 C5 . . . . 0.9(4) ?
    C3 C4 C5 O2 . . . . -179.5(2) ?
    C3 C4 C5 C6 . . . . 0.8(3) ?
    C2 C1 C6 C5 . . . . 1.2(3) ?
    C8 C1 C6 C5 . . . . -176.7(2) ?
    C2 C1 C6 O1 . . . . -174.27(19) ?
    C8 C1 C6 O1 . . . . 7.9(3) ?
    O2 C5 C6 C1 . . . . 178.4(2) ?
    C4 C5 C6 C1 . . . . -1.8(3) ?
    O2 C5 C6 O1 . . . . -6.1(3) ?
    C4 C5 C6 O1 . . . . 173.70(19) ?
    C6 C1 C8 N1 . . . . 169.9(2) ?
    C2 C1 C8 N1 . . . . -7.8(3) ?
    C14 C9 C10 C11 . . . . 0.2(4) ?
    N1 C9 C10 C11 . . . . 176.3(2) ?
    C9 C10 C11 C12 . . . . 0.1(4) ?
    C10 C11 C12 C13 . . . . -0.2(4) ?
    C10 C11 C12 C15 . . . . -179.6(3) ?
    C11 C12 C13 C14 . . . . -0.1(4) ?
    C15 C12 C13 C14 . . . . 179.4(3) ?
    C12 C13 C14 C9 . . . . 0.4(4) ?
    C10 C9 C14 C13 . . . . -0.5(3) ?
    N1 C9 C14 C13 . . . . -176.9(2) ?
    O1 C16 C17 C18 . . . . 177.77(19) ?
    C21 C16 C17 C18 . . . . -0.4(3) ?
    C16 C17 C18 C19 . . . . -0.5(3) ?
    C17 C18 C19 C20 . . . . 0.8(3) ?
    C17 C18 C19 C23 . . . . -176.9(2) ?
    C18 C19 C20 C21 . . . . -0.2(3) ?
    C23 C19 C20 C21 . . . . 177.5(2) ?
    C18 C19 C20 C22 . . . . -178.3(2) ?
    C23 C19 C20 C22 . . . . -0.6(3) ?
    O1 C16 C21 C20 . . . . -177.32(19) ?
    C17 C16 C21 C20 . . . . 1.0(3) ?
    C19 C20 C21 C16 . . . . -0.7(3) ?
    C22 C20 C21 C16 . . . . 177.4(2) ?
loop_
    _geom_hbond_atom_site_label_D
    _geom_hbond_atom_site_label_H
    _geom_hbond_atom_site_label_A
    _geom_hbond_site_symmetry_A
    _geom_hbond_distance_DH
    _geom_hbond_distance_HA
    _geom_hbond_distance_DA
    _geom_hbond_angle_DHA
    _geom_hbond_publ_flag
    C4 H4 N2 2_656 0.93 2.62 3.483(3) 154 yes
    C18 H18 Cg2 1_556 0.93 2.77 3.694(3) 171 yes
data_global
_journal_date_recd_electronic     2009-04-17
_journal_date_accepted     2009-04-24
_journal_name_full     'Acta Crystallographica, Section E'
_journal_year     2009
_journal_volume     65
_journal_issue      5
_journal_page_first     o1172
_journal_page_last     o1172
_journal_paper_category     QO
_journal_coeditor_code     HK2671
_publ_contact_author_name     'Orhan B\"uy\"ukg\"ung\"or'
_publ_contact_author_address
;
Department of Physics,
Ondokuz May\?is University,
TR-55139 Samsun
Turkey
;
_publ_contact_author_email     'orhanb@omu.edu.tr'
_publ_contact_author_fax     '++90(362) 4576081'
_publ_contact_author_phone     '++90(362) 3121919 ext 5054'
_publ_section_title
;
4-{2-Methoxy-6-[(4-methylphenyl)iminomethyl]phenoxy}phthalonitrile
;
loop_
    _publ_author_name
    _publ_author_address
    'Yaz\?ic\?i, Serap'
;
Department of Physics,
Ondokuz May\?is University,
TR-55139 Samsun
Turkey
;
    'Akkaya, Abdullah'
;
Department of Physics,
Ondokuz May\?is University,
TR-55139 Samsun
Turkey
;
    'A\(gar, Erbil'
;
Department of Chemistry,
Ondokuz May\?is University,
TR-55139 Samsun
Turkey
;
    '\,Senel, \.Ismet'
;
Department of Physics,
Faculty of Arts and Sciences,
Ondokuz May\?is University,
TR-55139 Kurupelit--Samsun
Turkey
;
    'B\"uy\"ukg\"ung\"or, Orhan'
;
Department of Physics,
Faculty of Arts and Sciences,
Ondokuz May\?is University,
TR-55139 Kurupelit--Samsun
Turkey
;
