# Supplementary material for: 4-{2-Meth­oxy-6-[(4-methyl­phen­yl)imino­meth­yl]phen­oxy}phthalonitrile
Source: Acta Crystallogr Sect E Struct Rep Online. 2009 Apr 30;65(Pt 5):o1172. doi: 10.1107/S1600536809015402 (PMC2977837; doi:10.1107/S1600536809015402)
Supplement: Supplementary file 2 [file e-65-o1172-Isup2.hkl]

#
# h,k,l, Fc-squared, Fo-squared, sigma(Fo-squared) and status flag
#
data_I
_shelx_title ' serap10 in P 21/c'
_shelx_refln_list_code          4
_shelx_F_calc_maximum      118.93
_exptl_crystal_F_000       768.00
_reflns_d_resolution_high  0.8215
 
loop_
 _symmetry_equiv_pos_as_xyz
 'x, y, z'
 '-x, y+1/2, -z+1/2'
 '-x, -y, -z'
 'x, -y-1/2, z-1/2'
 
_cell_length_a     9.3549
_cell_length_b    23.6606
_cell_length_c     8.9317
_cell_angle_alpha  90.000
_cell_angle_beta   97.256
_cell_angle_gamma  90.000
 
_shelx_F_squared_multiplier     1.000
 
loop_
 _refln_index_h
 _refln_index_k
 _refln_index_l
 _refln_F_squared_calc
 _refln_F_squared_meas
 _refln_F_squared_sigma
 _refln_observed_status
   1   0   0       27.26       23.18      8.28 o
   2   0   0     1913.92     1840.76     20.81 o
   3   0   0     1479.39     1472.75     61.94 o
   4   0   0      789.84      723.26     57.39 o
   5   0   0     2683.97     2732.64    266.22 o
   6   0   0      464.90      454.72     54.05 o
   7   0   0      157.09      157.30     20.06 o
   8   0   0       11.25       22.60      9.44 o
   9   0   0        0.18        2.60      8.29 o
  10   0   0        1.72       -7.05      8.17 o
  11   0   0       13.23       14.52      8.49 o
   1   1   0     1693.15     1809.52     32.01 o
   2   1   0     3025.98     2920.74     58.31 o
   3   1   0     2525.30     2502.36     75.22 o
   4   1   0      813.89      740.45     33.50 o
   5   1   0      131.31      137.14      7.36 o
   6   1   0        0.16        4.80      6.18 o
   7   1   0        4.51        8.91      4.41 o
   8   1   0        0.06        1.86      4.84 o
   9   1   0        0.00        0.81      6.41 o
  10   1   0        3.43        9.16      5.71 o
  11   1   0        0.16        0.73      6.61 o
   0   2   0    11324.37     9298.12     67.08 o
   1   2   0       75.46       82.35      7.79 o
   2   2   0      638.14      630.18     10.86 o
   3   2   0       49.95       61.88      5.96 o
   4   2   0       50.73       52.35      4.68 o
   5   2   0       93.98       85.74      4.88 o
   6   2   0      281.75      288.67     23.61 o
   7   2   0       40.10       39.68      4.45 o
   8   2   0       14.63       14.48      4.66 o
   9   2   0        0.00        3.95      5.81 o
  10   2   0        1.78       -0.12      5.97 o
  11   2   0        9.55        7.52      6.05 o
   1   3   0     3772.26     3490.55    163.20 o
   2   3   0     2498.07     2265.21     85.72 o
   3   3   0      133.50      131.16      6.68 o
   4   3   0      171.82      154.46      6.55 o
   5   3   0       88.86       87.00      5.91 o
   6   3   0        1.00        7.25      5.33 o
   7   3   0        7.36       15.54      4.95 o
   8   3   0        0.03        2.09      4.82 o
   9   3   0        1.20        2.73      4.69 o
  10   3   0        0.19        6.87      7.66 o
  11   3   0        3.17        6.47      6.32 o
   0   4   0      455.26      463.21     11.64 o
   1   4   0     1792.10     1583.80     63.52 o
   2   4   0     1975.07     1845.57    127.57 o
   3   4   0      478.12      450.62     10.08 o
   4   4   0       81.61       77.97      5.21 o
   5   4   0      412.91      379.89     14.66 o
   6   4   0        5.69        6.77      5.50 o
   7   4   0        2.23        8.18      4.37 o
   8   4   0       15.89       19.33      4.77 o
   9   4   0        5.79        9.49      3.58 o
  10   4   0        0.17        6.98      5.10 o
  11   4   0       10.12        4.88      6.12 o
   1   5   0     1043.07      941.62     36.33 o
   2   5   0       14.49       16.29      8.15 o
   3   5   0      708.97      673.08     24.00 o
   4   5   0       78.02       68.83      5.06 o
   5   5   0       20.86       28.15      5.45 o
   6   5   0        0.47        6.33      5.58 o
   7   5   0        5.52        0.34      5.14 o
   8   5   0        3.55        2.43      4.49 o
   9   5   0        4.03        7.57      4.79 o
  10   5   0        3.24        6.97      5.66 o
  11   5   0        5.57        8.18      6.00 o
   0   6   0     1424.78     1116.66     55.94 o
   1   6   0        4.05        4.93      5.97 o
   2   6   0      190.55      189.79      7.64 o
   3   6   0       58.45       59.71      5.89 o
   4   6   0      426.04      365.09     22.49 o
   5   6   0      293.15      267.77     16.78 o
   6   6   0        1.05        6.73      5.57 o
   7   6   0       40.51       30.88      5.30 o
   8   6   0        0.08        8.80      4.83 o
   9   6   0       11.73       16.09      4.59 o
  10   6   0        0.23       -0.38      4.78 o
  11   6   0        1.35       -0.61      6.00 o
   1   7   0        1.97        1.14      6.54 o
   2   7   0      913.14      890.17     38.71 o
   3   7   0      311.58      291.16     10.69 o
   4   7   0        1.53        0.94      4.94 o
   5   7   0       21.22       21.89      4.69 o
   6   7   0      133.96      124.55      8.43 o
   7   7   0       17.03       22.06      5.28 o
   8   7   0        0.41        7.43      4.90 o
   9   7   0        8.50        6.32      4.30 o
  10   7   0        0.62        6.59      4.94 o
   0   8   0      161.58      145.80      9.10 o
   1   8   0      480.67      445.86     16.79 o
   2   8   0       22.04       23.84      4.56 o
   3   8   0       72.09       82.00      6.67 o
   4   8   0       72.97       68.91      4.64 o
   5   8   0       11.94       13.98      4.81 o
   6   8   0      160.06      153.42     10.36 o
   7   8   0        0.13       10.25      5.25 o
   8   8   0        9.87       10.81      4.99 o
   9   8   0        1.20       -0.86      3.95 o
  10   8   0        3.18        5.29      4.07 o
   1   9   0      182.52      152.70      6.34 o
   2   9   0     1362.81     1278.85     59.09 o
   3   9   0      841.55      807.30     28.92 o
   4   9   0        6.50       11.24      4.52 o
   5   9   0       27.81       21.10      5.27 o
   6   9   0        8.21       11.84      4.97 o
   7   9   0        1.24        6.48      4.13 o
   8   9   0      243.39      240.31     13.63 o
   9   9   0        1.46        2.23      3.60 o
  10   9   0       12.94       13.58      4.44 o
   0  10   0        7.27        5.68      6.90 o
   1  10   0      126.65      117.86      5.53 o
   2  10   0     2596.46     2453.86    114.60 o
   3  10   0      386.40      399.92     23.27 o
   4  10   0     1795.03     1578.92     71.26 o
   5  10   0      294.37      276.04      8.12 o
   6  10   0      169.08      172.13      8.27 o
   7  10   0      179.44      200.15     13.15 o
   8  10   0       52.72       57.33      4.72 o
   9  10   0      156.19      141.60      4.63 o
  10  10   0       16.88       17.44      4.07 o
   1  11   0      134.81      125.27      4.90 o
   2  11   0     2182.32     2170.86     89.57 o
   3  11   0      337.79      279.21     39.85 o
   4  11   0      205.90      193.96     10.17 o
   5  11   0       89.05       88.84      5.21 o
   6  11   0       45.37       46.46      4.88 o
   7  11   0      284.66      291.96     31.40 o
   8  11   0       40.13       48.65      5.16 o
   9  11   0        2.73        4.92      4.91 o
  10  11   0        0.19        4.76      5.08 o
   0  12   0        3.84       10.93      6.65 o
   1  12   0       67.92       67.87      4.78 o
   2  12   0      632.92      662.79     31.39 o
   3  12   0       57.94       48.68      5.37 o
   4  12   0        9.51       13.91      5.11 o
   5  12   0       47.03       49.86      4.89 o
   6  12   0        6.67        3.27      6.59 o
   7  12   0      135.00      144.78     10.06 o
   8  12   0       36.30       41.10      4.79 o
   9  12   0       25.71       23.65      8.04 o
  10  12   0        0.92        3.16      6.75 o
   1  13   0       41.85       45.42      4.45 o
   2  13   0      354.89      322.29      8.78 o
   3  13   0       34.55       26.46      5.01 o
   4  13   0      296.03      283.94      6.95 o
   5  13   0        4.51       -3.56      9.47 o
   6  13   0        0.38        5.50      4.67 o
   7  13   0        0.40       -2.84     12.84 o
   8  13   0        2.93        6.93      3.79 o
   9  13   0       13.61        9.74      4.50 o
  10  13   0       11.61       19.15      5.89 o
   0  14   0        5.58        4.19      6.48 o
   1  14   0        8.00       19.25      4.59 o
   2  14   0       51.59       55.73      4.59 o
   3  14   0       75.00       65.80      4.54 o
   4  14   0       13.54       14.22      5.98 o
   5  14   0        9.52       10.43      4.77 o
   6  14   0       29.01       26.93      4.59 o
   7  14   0       28.40       32.43      4.45 o
   8  14   0       14.18       18.47      5.40 o
   9  14   0        0.17        2.68      5.70 o
   1  15   0       87.71       94.94      4.83 o
   2  15   0       22.72       12.36      5.07 o
   3  15   0        9.74        8.90      5.03 o
   4  15   0       58.69       51.01      4.91 o
   5  15   0       43.54       36.29      4.93 o
   6  15   0       29.22       24.82      5.52 o
   7  15   0        0.22       -1.99      4.22 o
   8  15   0        3.76       12.78     10.11 o
   9  15   0        4.43       11.86      4.92 o
   0  16   0        2.76        9.03      6.41 o
   1  16   0       19.39       24.28      4.61 o
   2  16   0        2.47        4.39      4.62 o
   3  16   0      233.32      209.08      5.50 o
   4  16   0        0.87        5.59      5.54 o
   5  16   0       38.97       37.62      4.75 o
   6  16   0        7.98       11.57      5.20 o
   7  16   0       19.77       18.40      4.25 o
   8  16   0        4.84        6.57      6.85 o
   9  16   0        5.89        8.05      4.39 o
   1  17   0      124.75      117.38      4.66 o
   2  17   0        8.00        7.50      4.11 o
   3  17   0       38.00       32.83      3.69 o
   4  17   0       13.93       16.84      3.98 o
   5  17   0        0.13        9.05      5.39 o
   6  17   0       18.23       18.83      5.28 o
   7  17   0        6.43       -1.54     11.29 o
   8  17   0        1.11       14.91      4.29 o
   9  17   0        0.71       -2.57      4.57 o
   0  18   0       35.85       49.83      6.32 o
   1  18   0       17.51       18.85      3.93 o
   2  18   0        0.85        3.92      3.99 o
   3  18   0        0.07        2.58      4.77 o
   4  18   0       23.57       23.72      5.43 o
   5  18   0       19.12       15.98      8.48 o
   6  18   0        4.91        5.67      4.29 o
   7  18   0        3.43        5.82      5.27 o
   8  18   0        0.09        6.42      5.29 o
   1  19   0       63.83       64.43      4.26 o
   2  19   0       31.09       25.65      3.86 o
   3  19   0        3.63        5.23      4.40 o
   4  19   0       21.34       19.52      5.27 o
   5  19   0        0.84       10.96      4.41 o
   6  19   0        9.91       10.80      4.24 o
   7  19   0        0.26        4.31      4.21 o
   8  19   0        1.41       -3.45      5.28 o
   0  20   0        0.13        0.59      5.52 o
   1  20   0      572.47      577.24     22.02 o
   2  20   0       60.22       61.54      4.50 o
   3  20   0      329.54      299.59      4.61 o
   4  20   0      293.75      257.70     13.44 o
   5  20   0        0.00       -0.87      7.04 o
   6  20   0       20.84       26.96      5.23 o
   7  20   0        2.96        3.54      5.36 o
   8  20   0        0.01        8.02      5.34 o
   1  21   0      341.79      360.96     12.97 o
   2  21   0      506.51      499.10     10.75 o
   3  21   0      230.14      222.72      5.30 o
   4  21   0       24.55       12.49      3.84 o
   5  21   0        2.06       15.16      5.54 o
   6  21   0        0.29        7.91      5.43 o
   7  21   0       11.25        4.80      5.28 o
   0  22   0        5.53        4.12      5.26 o
   1  22   0       36.75       37.20      4.13 o
   2  22   0      169.58      171.64      5.24 o
   3  22   0       28.51       32.32      3.73 o
   4  22   0       89.41       81.55     13.59 o
   5  22   0        0.09        7.13      8.09 o
   6  22   0        7.01        7.90      5.33 o
   7  22   0        7.54        5.87      9.06 o
   1  23   0       12.87       14.53      3.56 o
   2  23   0        4.18        5.80      3.48 o
   3  23   0        7.93       14.41      3.59 o
   4  23   0        3.10        6.62      4.70 o
   5  23   0        0.66        2.32      4.40 o
   6  23   0        7.81       16.29      8.12 o
   0  24   0       34.62       37.16      5.33 o
   1  24   0        3.89        4.52      3.90 o
   2  24   0        2.92        1.83      3.44 o
   3  24   0       11.57       13.51      4.54 o
   4  24   0        2.33        3.46      4.09 o
   5  24   0        0.23        5.77      4.32 o
   6  24   0        7.17        6.26      5.58 o
   1  25   0        0.02        0.41      3.76 o
   2  25   0        9.07       15.67      4.05 o
   3  25   0        2.66        4.28      3.59 o
   4  25   0       13.33       11.15      4.19 o
   5  25   0       11.14        7.76      6.74 o
   0  26   0        2.73        0.89      5.07 o
   1  26   0        8.97       11.62      3.81 o
   2  26   0       36.65       44.42      4.40 o
   3  26   0        0.12        2.75      3.71 o
   4  26   0        1.80        5.08      3.94 o
   1  27   0        1.55        4.18      3.83 o
   2  27   0        4.12        5.85      4.01 o
   3  27   0        6.45        2.34      3.93 o
   0  28   0       10.06       10.91      6.21 o
   1  28   0       11.31       13.55      3.96 o
   2  28   0        0.00        0.30      3.85 o
 -11   1   1        1.58        5.98      6.11 o
 -10   1   1        1.62        6.66      6.07 o
  -9   1   1        0.01       -6.96      6.10 o
  -8   1   1        8.24        5.04      6.52 o
  -7   1   1      194.35      170.83      6.31 o
  -6   1   1      181.01      188.76      7.69 o
  -5   1   1        3.14        8.51      6.24 o
  -4   1   1      185.62      184.73     15.28 o
  -3   1   1     2128.01     2028.50     71.62 o
  -2   1   1    11594.47    11474.80     44.47 o
   0   1   1     1708.97     1874.91     81.54 o
   1   1   1    13886.45    13802.80    182.25 o
   2   1   1       49.33       52.49      6.31 o
   3   1   1     1018.27      889.46     27.41 o
   4   1   1      860.13      796.23     10.16 o
   5   1   1      914.30      857.01      6.66 o
   6   1   1      131.52      122.76      5.12 o
   7   1   1       11.78       13.58      4.19 o
   8   1   1       55.49       60.33      4.00 o
   9   1   1        1.22        0.81      4.76 o
  10   1   1        2.93      -10.43      5.61 o
  11   1   1       12.17       17.50      5.90 o
 -11   2   1        7.97       20.87      9.15 o
 -10   2   1        0.98        5.05      6.00 o
  -9   2   1        1.00        4.37      6.16 o
  -8   2   1       37.57       25.95      6.72 o
  -7   2   1       42.10       35.92      7.18 o
  -6   2   1       25.85       30.44      7.01 o
  -5   2   1      304.49      327.69     15.33 o
  -4   2   1      592.20      567.94     21.56 o
  -3   2   1     2784.52     2776.70    171.43 o
  -2   2   1    14145.35    13418.57     46.24 o
  -1   2   1     2817.53     2815.30     38.72 o
   0   2   1       25.62       31.60      6.66 o
   1   2   1        6.19        4.79      4.20 o
   2   2   1     8438.20     7617.62    425.01 o
   3   2   1        0.27        3.36      5.05 o
   4   2   1       30.41       24.70      4.48 o
   5   2   1        0.10        3.70      4.46 o
   6   2   1        5.68        9.01      3.84 o
   7   2   1       82.74       90.49      3.94 o
   8   2   1        0.18        3.54      4.27 o
   9   2   1        0.76        2.39      4.63 o
  10   2   1        0.95        0.02      4.45 o
  11   2   1        0.05       -1.76      6.35 o
 -11   3   1        2.84        1.74      6.10 o
 -10   3   1        0.60        6.50      6.12 o
  -9   3   1        6.15       11.74      6.01 o
  -8   3   1       23.14       26.27      6.60 o
  -7   3   1       98.76      105.59     10.59 o
  -6   3   1       42.36       38.37      4.04 o
  -5   3   1      315.15      366.99     19.98 o
  -4   3   1       41.85       39.71      4.33 o
  -3   3   1      178.43      175.01     10.55 o
  -2   3   1     6793.54     6753.99    157.36 o
  -1   3   1      794.55      798.00      8.53 o
   0   3   1     8845.82     8977.78    223.39 o
   1   3   1     6481.34     6162.35    119.73 o
   2   3   1       78.98       83.21      6.75 o
   3   3   1       21.47       15.89      5.62 o
   4   3   1       11.16       12.18      4.93 o
   5   3   1      137.08      141.37      5.02 o
   6   3   1      291.68      296.84      6.49 o
   7   3   1        3.07       -0.23      3.75 o
   8   3   1       24.23       27.45      4.64 o
   9   3   1        1.85        3.71      4.47 o
  10   3   1        1.05        4.63      4.76 o
  11   3   1        2.53        2.90      4.87 o
 -11   4   1        1.77        5.15      6.61 o
 -10   4   1        1.12       -1.73      6.19 o
  -9   4   1        0.35        0.63      6.02 o
  -8   4   1       45.01       41.98      6.63 o
  -7   4   1        0.16       11.93      6.37 o
  -6   4   1      128.41      114.45     11.18 o
  -5   4   1       18.22       16.26      5.18 o
  -4   4   1       26.04       37.02      4.21 o
  -3   4   1      485.52      486.34     42.42 o
  -2   4   1      250.61      204.00     11.21 o
  -1   4   1      900.52      914.89     10.12 o
   0   4   1     6742.79     6565.30     76.91 o
   1   4   1       12.43       13.91      7.70 o
   2   4   1       81.14       58.55      6.80 o
   3   4   1       92.56      104.06      6.07 o
   4   4   1       44.02       35.31      5.23 o
   5   4   1      155.96      170.50      7.38 o
   6   4   1       46.15       44.44      4.48 o
   7   4   1        9.79       11.67      4.31 o
   8   4   1       21.16       19.64      5.16 o
   9   4   1        8.06       15.98      4.84 o
  10   4   1       11.53       11.16      4.16 o
 -11   5   1        0.11        8.77      6.19 o
 -10   5   1        0.15        2.51      6.07 o
  -9   5   1        1.33        4.10      6.15 o
  -8   5   1       23.58       25.34      5.53 o
  -7   5   1        7.61       16.25      4.51 o
  -6   5   1        1.59       -0.40      5.53 o
  -5   5   1        0.03       -0.58      4.72 o
  -4   5   1       39.31       35.70      5.18 o
  -3   5   1       47.42       48.48      4.22 o
  -2   5   1       58.81       52.75      4.23 o
  -1   5   1      364.20      342.67      8.97 o
   0   5   1      105.31      115.45      6.56 o
   1   5   1     2032.62     1975.41     78.16 o
   2   5   1      326.55      273.10     25.73 o
   3   5   1        1.48        5.28      4.83 o
   4   5   1       15.26       18.10      5.27 o
   5   5   1      143.68      139.67      4.72 o
   6   5   1       89.85       83.42      4.59 o
   7   5   1       35.18       38.57      4.56 o
   8   5   1        0.00       -7.73      4.46 o
   9   5   1       19.76       25.56      4.96 o
  10   5   1       15.22       16.50      4.86 o
 -11   6   1        0.58        4.55      6.15 o
 -10   6   1        1.08        0.22      6.79 o
  -9   6   1        1.87        1.55      4.85 o
  -8   6   1        0.14        2.99      5.05 o
  -7   6   1       25.63       36.92      5.49 o
  -6   6   1        0.50        6.68      6.16 o
  -5   6   1       86.75       81.91      6.30 o
  -4   6   1       96.12      100.76      5.94 o
  -3   6   1      836.41      857.00     31.55 o
  -2   6   1     4824.44     4732.07     91.96 o
  -1   6   1       10.28       18.11      4.60 o
   0   6   1     2300.57     2214.43     78.12 o
   1   6   1     1797.48     1664.39     62.50 o
   2   6   1     1490.15     1338.73    136.48 o
   3   6   1     1543.31     1362.44     57.03 o
   4   6   1      492.20      469.41     20.29 o
   5   6   1        2.87        6.16      5.68 o
   6   6   1       44.70       46.15      6.11 o
   7   6   1      125.93      136.37      4.95 o
   8   6   1        6.69       13.24      4.62 o
   9   6   1      102.21      119.10      5.15 o
  10   6   1        0.46        2.62      4.86 o
 -11   7   1        8.05       10.91      6.94 o
 -10   7   1       13.06       11.50      6.50 o
  -9   7   1        5.71        5.28      6.86 o
  -8   7   1        1.10        1.16      4.92 o
  -7   7   1        3.10        2.31      4.62 o
  -6   7   1      382.55      366.84     29.46 o
  -5   7   1        0.67        2.47      4.33 o
  -4   7   1        0.00        4.53      4.41 o
  -3   7   1      274.89      270.11     15.28 o
  -2   7   1      161.63      187.13      7.05 o
  -1   7   1      485.48      430.52     10.48 o
   0   7   1      527.56      489.50     16.23 o
   1   7   1      168.83      173.11     11.07 o
   2   7   1        1.66        3.17      7.12 o
   3   7   1       60.68       56.17      6.95 o
   4   7   1     1800.52     1686.11     94.36 o
   5   7   1        9.77       12.02      5.89 o
   6   7   1       54.22       59.53      5.78 o
   7   7   1        7.71        5.36      5.28 o
   8   7   1        0.79        0.27      4.11 o
   9   7   1       69.83       73.35      4.45 o
  10   7   1       13.54       18.52      4.15 o
 -10   8   1        9.55        9.17     11.63 o
  -9   8   1        0.01       -0.84      4.12 o
  -8   8   1       14.02       16.41      5.14 o
  -7   8   1       26.52       18.95      4.09 o
  -6   8   1       21.47       21.53      4.41 o
  -5   8   1      211.42      220.90      7.79 o
  -4   8   1        1.87        9.12      4.70 o
  -3   8   1      109.60      114.99      4.61 o
  -2   8   1       86.24       76.86      4.74 o
  -1   8   1     1482.76     1351.10     28.53 o
   0   8   1     2465.12     2280.13     84.96 o
   1   8   1      179.33      188.90     11.17 o
   2   8   1       61.06       63.16      6.29 o
   3   8   1     1245.97     1120.11     89.48 o
   4   8   1      194.11      182.85     11.15 o
   5   8   1        0.75        3.89      7.35 o
   6   8   1      105.73       99.64      6.04 o
   7   8   1       19.88       17.45      4.51 o
   8   8   1       38.36       42.20      5.15 o
   9   8   1        6.40       14.92      4.08 o
  10   8   1        6.14        4.56      7.21 o
 -10   9   1        3.07        6.36      4.49 o
  -9   9   1       44.41       43.53      4.38 o
  -8   9   1       12.23       15.78      4.36 o
  -7   9   1       45.66       39.65      3.70 o
  -6   9   1      119.97      120.73      4.82 o
  -5   9   1     1056.70     1059.69     43.51 o
  -4   9   1       45.15       55.99      4.57 o
  -3   9   1      155.44      158.01      5.02 o
  -2   9   1      140.39      144.77      4.89 o
  -1   9   1      339.03      320.89      8.63 o
   0   9   1      749.16      718.42     32.66 o
   1   9   1      568.14      514.37     34.02 o
   2   9   1       73.05       86.65      6.16 o
   3   9   1      543.63      506.88     48.03 o
   4   9   1       60.85       62.49      8.66 o
   5   9   1       24.07       38.10      6.69 o
   6   9   1       52.59       46.79      6.46 o
   7   9   1       99.55      103.82     15.28 o
   8   9   1        0.57        1.38      5.00 o
   9   9   1      102.02      103.40      5.27 o
  10   9   1        7.00        8.59      5.11 o
 -10  10   1        0.55        7.01      5.19 o
  -9  10   1        2.90        0.62      3.83 o
  -8  10   1       58.94       59.12      4.17 o
  -7  10   1       40.24       44.13      4.59 o
  -6  10   1        2.84        5.25      3.58 o
  -5  10   1       57.63       55.27      4.47 o
  -4  10   1      211.64      215.77     13.15 o
  -3  10   1      101.30       92.40      5.88 o
  -2  10   1      154.13      147.67      7.22 o
  -1  10   1      625.05      631.20     22.21 o
   0  10   1     3250.57     3122.79    160.59 o
   1  10   1        7.71       11.17      4.13 o
   2  10   1       19.96       14.95      4.73 o
   3  10   1       54.29       39.11      5.70 o
   4  10   1      493.67      458.77     32.54 o
   5  10   1        1.05       -0.42      5.73 o
   6  10   1      170.33      164.76      5.47 o
   7  10   1       41.05       42.23      5.86 o
   8  10   1       13.40        2.58     10.42 o
   9  10   1        2.68        3.63      5.42 o
  10  10   1        0.01        2.93      5.64 o
 -10  11   1        2.50        8.75      6.48 o
  -9  11   1       64.44       55.89      4.96 o
  -8  11   1      254.66      269.95     20.58 o
  -7  11   1       48.98       59.29      4.16 o
  -6  11   1      145.73      142.85      5.04 o
  -5  11   1       95.58       93.11      5.33 o
  -4  11   1      478.05      498.76     23.09 o
  -3  11   1      193.88      193.26      7.55 o
  -2  11   1      265.68      311.17     11.69 o
  -1  11   1      334.72      355.10     17.23 o
   0  11   1       16.74       18.27      4.43 o
   1  11   1       55.22       49.02      4.17 o
   2  11   1       58.50       60.34      6.39 o
   3  11   1      305.72      329.01     22.15 o
   4  11   1      189.39      205.59      8.37 o
   5  11   1      104.68      112.29      5.66 o
   6  11   1      245.96      255.19      9.03 o
   7  11   1       59.77       48.16      5.86 o
   8  11   1       61.91       71.56      5.75 o
   9  11   1       11.75       14.85      4.60 o
  10  11   1       44.66       43.37      4.96 o
 -10  12   1        0.40       -1.62      4.91 o
  -9  12   1       71.74       58.80      4.97 o
  -8  12   1        8.83       10.40      4.36 o
  -7  12   1      115.22      124.64      7.49 o
  -6  12   1       18.47       24.33      4.59 o
  -5  12   1        2.25        4.34      5.57 o
  -4  12   1       71.95       79.62      5.44 o
  -3  12   1      297.90      296.78      7.67 o
  -2  12   1      518.65      544.75     20.95 o
  -1  12   1      656.34      672.83     34.17 o
   0  12   1      195.36      151.47     12.21 o
   1  12   1       83.55       87.67      5.64 o
   2  12   1      217.67      230.23      8.78 o
   3  12   1       24.85       34.13      6.46 o
   4  12   1       12.57       18.83      5.51 o
   5  12   1       31.14       36.24      6.32 o
   6  12   1       85.81       90.61      7.95 o
   7  12   1       62.06       59.72      4.81 o
   8  12   1        0.00       -5.55      4.63 o
   9  12   1       47.84       50.72      4.62 o
  10  12   1        9.16        4.55      5.77 o
 -10  13   1        1.05       10.42      9.14 o
  -9  13   1        9.66       11.69      4.93 o
  -8  13   1        3.03        2.31      4.73 o
  -7  13   1        0.04        6.82      4.60 o
  -6  13   1        7.38        3.31      3.63 o
  -5  13   1        5.57        7.10      4.20 o
  -4  13   1        0.02       -2.80      4.70 o
  -3  13   1       26.19       23.73      3.59 o
  -2  13   1        1.27        2.95      3.69 o
  -1  13   1        0.06        6.84      4.05 o
   0  13   1        7.82       21.11      4.24 o
   1  13   1        3.52        4.52      4.49 o
   2  13   1      108.89      115.09      8.09 o
   3  13   1       12.86       13.96      9.75 o
   4  13   1        6.53        9.03      5.33 o
   5  13   1      126.58      141.03      5.48 o
   6  13   1        0.00        0.04      4.70 o
   7  13   1        1.19        7.19      5.45 o
   8  13   1        6.19       11.93      5.58 o
   9  13   1        7.58       10.78      4.12 o
  -9  14   1       28.97       26.50      4.63 o
  -8  14   1        0.02       11.99      5.47 o
  -7  14   1        1.34       -3.34      4.84 o
  -6  14   1        3.87        6.67      4.00 o
  -5  14   1      144.95      140.60      4.76 o
  -4  14   1       17.72       26.28      5.89 o
  -3  14   1        0.49        3.07      3.76 o
  -2  14   1      352.16      331.26     16.66 o
  -1  14   1        0.17        7.18      4.14 o
   0  14   1       90.62       91.80      4.97 o
   1  14   1        7.09        4.16      4.74 o
   2  14   1       33.28       42.78      4.48 o
   3  14   1       71.88       76.55      5.32 o
   4  14   1        0.07        0.46      6.41 o
   5  14   1      145.33      153.34      4.96 o
   6  14   1       67.06       62.80     11.40 o
   7  14   1       78.35       83.04      6.20 o
   8  14   1        0.06        4.33      5.47 o
   9  14   1        5.43        4.29      5.12 o
  -9  15   1        0.14        9.22      4.56 o
  -8  15   1        0.06       -6.07      5.37 o
  -7  15   1        0.38        5.67      3.70 o
  -6  15   1       11.65       12.22      3.93 o
  -5  15   1        3.31        0.87      4.29 o
  -4  15   1       12.40        7.85      5.17 o
  -3  15   1       14.83       11.58      3.96 o
  -2  15   1       68.01       64.21      5.73 o
  -1  15   1       28.50       34.88      4.34 o
   0  15   1       37.26       35.95      4.36 o
   1  15   1       16.52       19.06      4.00 o
   2  15   1      343.59      354.01     15.00 o
   3  15   1        1.38        9.28      4.35 o
   4  15   1       41.34       44.34      6.35 o
   5  15   1       32.43       40.13      6.21 o
   6  15   1        2.97        5.52      4.56 o
   7  15   1       42.24       41.24      4.54 o
   8  15   1       43.89       48.31      5.49 o
   9  15   1       12.38       10.37      3.93 o
  -9  16   1        0.11        2.95      6.59 o
  -8  16   1        0.12        6.69      5.26 o
  -7  16   1        8.94       12.81      3.77 o
  -6  16   1       28.68       32.89      4.65 o
  -5  16   1        9.37        6.62      5.12 o
  -4  16   1       43.96       43.66      4.50 o
  -3  16   1      153.46      149.94      9.86 o
  -2  16   1      114.20      102.72      8.99 o
  -1  16   1       43.84       35.85      4.92 o
   0  16   1        3.54        5.15      4.31 o
   1  16   1        0.94        4.25      3.91 o
   2  16   1      582.19      570.72     32.28 o
   3  16   1       69.06       70.11      4.64 o
   4  16   1       54.76       52.57      5.30 o
   5  16   1       16.44       30.09      5.90 o
   6  16   1        2.21        9.24      5.34 o
   7  16   1        1.10       -0.30      5.41 o
   8  16   1        2.22        3.39      5.45 o
   9  16   1        2.85       -2.77      5.70 o
  -9  17   1        1.25       -0.92      5.36 o
  -8  17   1        6.74       10.40      5.39 o
  -7  17   1        0.00        7.13      6.65 o
  -6  17   1        0.17       -1.38      7.35 o
  -5  17   1       18.54        7.42      5.82 o
  -4  17   1        1.24        2.77      4.06 o
  -3  17   1       13.09       17.47      3.73 o
  -2  17   1       10.55       11.87      3.72 o
  -1  17   1        7.80        6.27      3.63 o
   0  17   1       14.95       13.55      4.20 o
   1  17   1      113.24      126.55      4.65 o
   2  17   1      286.56      299.03     10.22 o
   3  17   1       21.33       19.81      4.05 o
   4  17   1       16.53       19.55      6.16 o
   5  17   1        7.68       11.43      5.71 o
   6  17   1        3.40       15.95     12.35 o
   7  17   1       18.20       22.54      4.98 o
   8  17   1       13.16       13.93      4.55 o
  -8  18   1        2.64       -1.81      6.17 o
  -7  18   1        1.65        7.00      5.22 o
  -6  18   1        0.01        5.74      5.19 o
  -5  18   1        0.10       -0.63      4.24 o
  -4  18   1      353.27      347.63     28.43 o
  -3  18   1      307.55      279.33     11.12 o
  -2  18   1       59.92       63.89      4.87 o
  -1  18   1       51.39       52.74      4.25 o
   0  18   1       18.42       18.38      4.28 o
   1  18   1      531.72      511.54     25.48 o
   2  18   1      473.40      480.09     14.90 o
   3  18   1        9.40       10.08      4.10 o
   4  18   1        6.53        9.46      6.03 o
   5  18   1       31.84       33.15      6.21 o
   6  18   1       47.26       46.67      4.49 o
   7  18   1       10.87        9.30      5.30 o
   8  18   1        0.33       -5.11      4.36 o
  -8  19   1        9.56       13.83      5.30 o
  -7  19   1       12.41       17.09      5.25 o
  -6  19   1        0.28       10.85      4.61 o
  -5  19   1        0.71        2.67      4.05 o
  -4  19   1      196.17      208.62     11.99 o
  -3  19   1      333.94      330.13     17.24 o
  -2  19   1        7.33       10.68      4.23 o
  -1  19   1      201.90      197.36     11.48 o
   0  19   1        4.07        5.62      4.15 o
   1  19   1       60.71       68.87      4.88 o
   2  19   1       49.24       63.85      4.19 o
   3  19   1       24.50       20.00      4.06 o
   4  19   1       51.58       53.70      5.89 o
   5  19   1       60.98       69.79      5.71 o
   6  19   1        1.49        6.03      3.76 o
   7  19   1        5.41        0.53      6.57 o
   8  19   1        2.05        7.82      7.41 o
  -8  20   1        0.00        4.98      3.82 o
  -7  20   1        7.47        1.23      4.44 o
  -6  20   1        1.77        5.62      4.42 o
  -5  20   1        0.11        5.68      4.19 o
  -4  20   1       99.71      100.71      6.46 o
  -3  20   1       34.58       38.00      3.90 o
  -2  20   1        0.01        6.47      4.19 o
  -1  20   1      114.88      115.65      5.67 o
   0  20   1      442.08      426.89     15.54 o
   1  20   1       33.00       34.78      4.48 o
   2  20   1        0.13       -0.39      4.31 o
   3  20   1       12.85       17.03      3.93 o
   4  20   1        4.17        9.16      5.71 o
   5  20   1        7.52       15.83      4.48 o
   6  20   1        0.15        5.42      4.40 o
   7  20   1        1.70       -2.25      5.05 o
  -7  21   1        0.16       -0.84      5.15 o
  -6  21   1        6.87        3.24      5.34 o
  -5  21   1       55.32       42.15      5.34 o
  -4  21   1       47.06       46.39      4.29 o
  -3  21   1      346.69      327.25     10.31 o
  -2  21   1       27.46       22.02      4.12 o
  -1  21   1       33.20       34.56      4.05 o
   0  21   1       82.10       89.65      4.46 o
   1  21   1      513.78      520.17     14.85 o
   2  21   1      440.59      441.40     14.31 o
   3  21   1       40.17       33.48      4.07 o
   4  21   1       30.92       37.61      5.95 o
   5  21   1       10.36        6.95      5.46 o
   6  21   1        5.33        5.51      4.31 o
   7  21   1        7.19        6.27      3.72 o
  -7  22   1        5.16        9.83      5.54 o
  -6  22   1        0.01        4.22      4.51 o
  -5  22   1       29.32       39.16      5.93 o
  -4  22   1        0.62        1.93      4.13 o
  -3  22   1        0.74        7.68      4.14 o
  -2  22   1       44.50       42.99      4.09 o
  -1  22   1       70.95       70.56      4.05 o
   0  22   1       75.76       77.19      4.08 o
   1  22   1        4.66        1.90      4.14 o
   2  22   1       20.70       33.24      4.42 o
   3  22   1      128.98      119.58      5.35 o
   4  22   1       25.89       24.38      6.95 o
   5  22   1        1.96        6.17      5.41 o
   6  22   1        0.01        3.05      3.92 o
   7  22   1        0.51        5.39      4.58 o
  -6  23   1       20.25       15.21      7.00 o
  -5  23   1        5.08       10.02      4.29 o
  -4  23   1       12.84        9.49      4.17 o
  -3  23   1       23.55       20.30      3.71 o
  -2  23   1       49.75       47.44      3.37 o
  -1  23   1        4.67        5.66      3.89 o
   0  23   1        7.56       11.66      3.84 o
   1  23   1      159.86      178.54      4.48 o
   2  23   1        3.28       10.23      4.26 o
   3  23   1       58.42       62.11      5.14 o
   4  23   1        0.00       -3.01      5.66 o
   5  23   1        0.51        8.19      6.86 o
   6  23   1        0.87        0.87      7.78 o
  -6  24   1        0.32        3.21      4.38 o
  -5  24   1        8.29        5.11      5.12 o
  -4  24   1        2.86        5.93      4.18 o
  -3  24   1        5.70        5.87      3.49 o
  -2  24   1        1.08        5.57      4.13 o
  -1  24   1       14.35       17.45      3.89 o
   0  24   1       27.85       26.36      3.96 o
   1  24   1       15.96       16.42      3.93 o
   2  24   1       17.98       13.36      6.65 o
   3  24   1        1.17        4.48      4.99 o
   4  24   1        0.10        2.22     11.32 o
   5  24   1        3.36        0.64      5.61 o
  -5  25   1        0.65        3.34      4.43 o
  -4  25   1        0.43        3.95      4.16 o
  -3  25   1        0.02        2.28      4.24 o
  -2  25   1        2.30        4.55      3.82 o
  -1  25   1        0.25        3.24      3.76 o
   0  25   1        3.07        2.74      3.87 o
   1  25   1        0.58        2.67      3.92 o
   2  25   1        1.46       -1.25      4.65 o
   3  25   1        8.62        8.18      4.91 o
   4  25   1        0.27        4.48      5.48 o
   5  25   1        9.34       14.46      6.23 o
  -4  26   1        4.39        1.29      3.71 o
  -3  26   1       10.34        7.93      4.29 o
  -2  26   1        3.62        3.37      3.84 o
  -1  26   1        4.58        7.76      3.86 o
   0  26   1        5.99       10.29      4.01 o
   1  26   1        8.67       11.02      3.70 o
   2  26   1        1.18        4.22      4.73 o
   3  26   1        6.98        6.89      4.69 o
   4  26   1        5.51        6.31      5.72 o
  -3  27   1        2.46        6.69      4.13 o
  -2  27   1        4.74        8.81      3.91 o
  -1  27   1        2.87        1.87      3.79 o
   0  27   1        5.62        6.51      3.86 o
   1  27   1        0.01        2.89      3.83 o
   2  27   1        0.57        7.44      4.50 o
   3  27   1        0.51        5.40      3.81 o
  -2  28   1        3.28        4.74      3.98 o
  -1  28   1       12.42       15.14      4.01 o
   0  28   1       39.40       43.92      4.12 o
   1  28   1        2.90        6.49      3.91 o
   2  28   1        4.90        9.02      4.86 o
 -11   0   2        3.20       14.31      8.70 o
 -10   0   2        1.49        3.27      8.87 o
  -9   0   2        2.58       -6.10      8.74 o
  -8   0   2       61.01       63.53      7.22 o
  -7   0   2       36.41       45.87      8.65 o
  -6   0   2        2.41        6.41      8.00 o
  -5   0   2       48.26       55.47      5.82 o
  -4   0   2      724.35      668.91      9.61 o
  -1   0   2     4537.00     4722.56     26.81 o
   0   0   2     2196.03     2245.13     14.04 o
   1   0   2      263.28      303.49     12.50 o
   2   0   2     9870.09     9398.94     88.73 o
   3   0   2     3597.29     3612.52    297.45 o
   4   0   2     1160.94     1133.48    153.20 o
   5   0   2       10.77        2.61      6.20 o
   6   0   2      215.10      216.91     12.29 o
   7   0   2      164.39      159.00     11.71 o
   8   0   2        0.03        6.93      5.30 o
   9   0   2        4.52        2.22      5.38 o
  10   0   2        0.01       -3.16      5.77 o
 -11   1   2        1.69        5.26      6.21 o
 -10   1   2        4.91        0.95      6.29 o
  -9   1   2        1.35       -1.41      6.24 o
  -8   1   2        5.97        7.72      5.35 o
  -7   1   2       21.36       13.56      5.99 o
  -6   1   2       11.97       22.28      5.77 o
  -5   1   2        1.39        4.46      5.43 o
  -4   1   2     1242.11     1332.93     13.87 o
  -1   1   2     2594.11     2677.47     20.44 o
   0   1   2       11.16       19.71      3.90 o
   1   1   2    13876.92    13680.46    409.88 o
   2   1   2     5806.82     6019.16     95.08 o
   3   1   2     2500.02     2345.85    120.70 o
   4   1   2      251.16      242.48     15.78 o
   5   1   2        2.47        6.61      4.61 o
   6   1   2      178.04      188.23      5.04 o
   7   1   2       10.95       10.66      4.08 o
   8   1   2        6.01        7.10      3.93 o
   9   1   2        2.48        4.29      3.77 o
  10   1   2        0.41        4.04      3.73 o
 -11   2   2        0.45       -2.88      6.31 o
 -10   2   2        0.01        1.09      7.32 o
  -9   2   2        3.04       -1.66      6.35 o
  -8   2   2       24.10       23.98      5.09 o
  -7   2   2        7.53        5.53      5.45 o
  -6   2   2        2.41       10.38      5.56 o
  -5   2   2       11.19       11.22      5.32 o
  -4   2   2      305.69      310.76      9.59 o
  -3   2   2      854.99      945.51     12.51 o
  -2   2   2     6877.69     6682.07     29.81 o
  -1   2   2      624.83      639.03      8.90 o
   0   2   2      187.56      190.55      5.84 o
   1   2   2     3613.24     3820.82     82.57 o
   2   2   2       96.79       99.23      5.00 o
   3   2   2       41.79       42.19      3.72 o
   4   2   2      941.04      916.85     66.18 o
   5   2   2      485.59      489.09     22.71 o
   6   2   2      155.59      142.26      4.82 o
   7   2   2        1.33        9.45      4.24 o
   8   2   2        1.52        1.60      3.87 o
   9   2   2       67.87       67.70      4.30 o
  10   2   2        1.07        4.78      4.65 o
 -11   3   2        1.90       -0.79      6.35 o
 -10   3   2        5.50        3.95      6.72 o
  -9   3   2        0.09        9.23      7.41 o
  -8   3   2        2.46        3.05      5.02 o
  -7   3   2       98.07       89.13      6.48 o
  -6   3   2        1.26        7.10      5.65 o
  -5   3   2        2.28        6.53      5.37 o
  -4   3   2      387.47      341.81      7.53 o
  -3   3   2     1278.84     1412.44     14.19 o
  -2   3   2    13487.03    13501.85     41.77 o
  -1   3   2     5255.50     5091.56     30.38 o
   0   3   2     4070.84     4114.97    118.82 o
   1   3   2     1555.94     1514.76     65.59 o
   2   3   2     6033.39     6001.74     84.65 o
   3   3   2      914.81      841.45     53.02 o
   4   3   2      202.37      194.40     13.87 o
   5   3   2       70.53       77.98      7.11 o
   6   3   2        2.81        9.48      4.41 o
   7   3   2        1.08        8.68      4.25 o
   8   3   2       29.53       35.01      4.15 o
   9   3   2       15.21       16.09      3.88 o
  10   3   2        0.63        7.90      4.38 o
 -11   4   2        0.19       -4.07      6.24 o
 -10   4   2        1.68       10.82      6.32 o
  -9   4   2       25.47       20.80      6.55 o
  -8   4   2        9.41        8.04      5.05 o
  -7   4   2        2.46        4.76      7.40 o
  -6   4   2        0.04       -3.11      5.85 o
  -5   4   2       61.33       68.16      5.76 o
  -4   4   2       72.24       70.82      6.01 o
  -3   4   2     1547.93     1404.13     12.88 o
  -2   4   2     1609.47     1832.83     22.08 o
  -1   4   2       15.56       19.02      5.75 o
   0   4   2        5.14        5.94      6.36 o
   1   4   2     3707.89     3772.94     68.17 o
   2   4   2      215.72      238.84      4.93 o
   3   4   2      356.99      331.43     14.44 o
   4   4   2      479.62      486.20     30.98 o
   5   4   2       76.30       69.72      5.17 o
   6   4   2        1.91        6.49      3.67 o
   7   4   2       17.22       19.08      3.98 o
   8   4   2        0.01        3.11      3.60 o
   9   4   2       70.55       72.60      5.00 o
  10   4   2        0.85        3.87      4.49 o
 -11   5   2        0.18        1.96      6.36 o
 -10   5   2        7.54       10.13      6.23 o
  -9   5   2        9.10       10.85      9.06 o
  -8   5   2        8.36        5.15      6.16 o
  -7   5   2        5.09        1.64      8.77 o
  -6   5   2       25.69       21.51      5.91 o
  -5   5   2      148.40      143.16      6.54 o
  -4   5   2      335.31      305.98      6.33 o
  -3   5   2      155.32      162.80      5.79 o
  -2   5   2      181.96      186.31      4.49 o
  -1   5   2     1366.12     1262.79     19.08 o
   0   5   2      287.29      296.65      6.79 o
   1   5   2      117.36      105.74      5.14 o
   2   5   2       77.03       77.31      6.75 o
   3   5   2        0.55        5.27      3.98 o
   4   5   2       87.31       86.85      5.32 o
   5   5   2       14.63       16.31      4.80 o
   6   5   2       17.48       21.19      4.77 o
   7   5   2        0.00        5.22      4.22 o
   8   5   2        1.69        4.87      4.13 o
   9   5   2       10.70       11.97      4.02 o
  10   5   2       11.44       13.10      4.39 o
 -11   6   2        0.35       -1.73      6.75 o
 -10   6   2        0.36        3.29      6.93 o
  -9   6   2       26.84       20.40      6.32 o
  -8   6   2       14.77       14.21      6.21 o
  -7   6   2        2.14        0.76      6.02 o
  -6   6   2       41.69       40.42      5.09 o
  -5   6   2        1.60       -1.75      4.18 o
  -4   6   2        5.62        4.39      4.07 o
  -3   6   2      386.54      423.19      7.20 o
  -2   6   2        2.53        1.23      4.39 o
  -1   6   2      935.38      939.66      8.52 o
   0   6   2      346.74      352.53      6.71 o
   1   6   2       87.35       74.37      5.07 o
   2   6   2     1313.64     1303.09     64.71 o
   3   6   2      337.05      341.52     18.35 o
   4   6   2        2.01        5.21      4.73 o
   5   6   2      237.68      239.71      6.73 o
   6   6   2       11.50       13.27      4.74 o
   7   6   2        0.38        1.68      3.84 o
   8   6   2      101.04       94.34      4.46 o
   9   6   2        4.27       10.83      4.66 o
  10   6   2        0.70        5.06      4.75 o
 -11   7   2        0.00        6.06      6.47 o
 -10   7   2        7.54       13.09      6.97 o
  -9   7   2        6.03        6.56      6.56 o
  -8   7   2        4.93        6.89      8.21 o
  -7   7   2        0.34        1.47      4.16 o
  -6   7   2       50.49       66.67      5.24 o
  -5   7   2       32.99       38.80      6.29 o
  -4   7   2       82.39       90.81      6.38 o
  -3   7   2       58.25       52.47      5.81 o
  -2   7   2     1526.83     1458.18     34.46 o
  -1   7   2       97.28      110.48      4.58 o
   0   7   2      957.52      988.31     13.05 o
   1   7   2       10.97       13.06      5.05 o
   2   7   2      515.67      528.48     19.79 o
   3   7   2      306.71      299.44     14.68 o
   4   7   2      793.76      745.76     35.12 o
   5   7   2        0.06       -3.41      4.44 o
   6   7   2       28.28       37.82      5.71 o
   7   7   2       72.20       73.30      5.18 o
   8   7   2        0.01        1.52      4.67 o
   9   7   2       15.52       14.65      5.36 o
  10   7   2        2.90        2.65      4.03 o
 -10   8   2        2.03        1.61      4.39 o
  -9   8   2       46.56       53.28      5.10 o
  -8   8   2       22.79       23.41      4.85 o
  -7   8   2       25.11       29.51      4.80 o
  -6   8   2        5.21       10.56      4.94 o
  -5   8   2        1.00        2.03      3.50 o
  -4   8   2      697.05      718.19     43.11 o
  -3   8   2        5.50       10.21      3.30 o
  -2   8   2      819.55      905.80     35.70 o
  -1   8   2       62.33       62.30      4.68 o
   0   8   2        3.88       10.83      4.75 o
   1   8   2       54.10       61.36      5.10 o
   2   8   2     2751.22     2891.13    120.60 o
   3   8   2      130.61      123.55      9.59 o
   4   8   2       21.68       22.61      6.11 o
   5   8   2       13.10        9.95      6.80 o
   6   8   2       19.03       21.13      5.54 o
   7   8   2      115.41      126.61      5.72 o
   8   8   2        3.72        2.30      4.80 o
   9   8   2       47.99       52.81      4.25 o
  10   8   2       21.90       19.85      4.36 o
 -10   9   2        3.28        1.50      5.35 o
  -9   9   2        3.04        4.84      4.74 o
  -8   9   2      132.68      121.03      6.82 o
  -7   9   2        5.76        9.58      4.67 o
  -6   9   2       64.46       66.74      3.59 o
  -5   9   2       20.05       26.55      3.70 o
  -4   9   2      464.55      468.38     15.98 o
  -3   9   2      438.77      459.22     18.83 o
  -2   9   2       55.76       69.17      4.56 o
  -1   9   2     1459.35     1482.78     53.44 o
   0   9   2      166.61      177.18      5.27 o
   1   9   2       23.63       37.76      4.47 o
   2   9   2      419.24      488.07     21.31 o
   3   9   2       25.32       23.89      9.93 o
   4   9   2      113.67      114.19      7.50 o
   5   9   2        3.55        7.47      5.43 o
   6   9   2      218.40      223.66     21.11 o
   7   9   2       49.34       53.27     11.81 o
   8   9   2       12.17       15.18      4.97 o
   9   9   2        0.02        4.98      4.98 o
  10   9   2       15.58        8.59      3.95 o
 -10  10   2       18.14       17.23      5.59 o
  -9  10   2        0.22        7.39      4.90 o
  -8  10   2       56.59       58.30      5.02 o
  -7  10   2      136.61      121.47      5.06 o
  -6  10   2      187.32      189.49     17.65 o
  -5  10   2        3.04        5.33      3.82 o
  -4  10   2     1060.84     1179.23     58.64 o
  -3  10   2      166.68      175.12      6.66 o
  -2  10   2      239.27      255.12      8.79 o
  -1  10   2      614.11      612.71     27.30 o
   0  10   2      365.06      372.68     17.65 o
   1  10   2      527.17      527.23     33.25 o
   2  10   2     1001.82      913.74     64.28 o
   3  10   2      425.62      425.83     54.63 o
   4  10   2       89.62      110.17     15.77 o
   5  10   2      258.33      247.13     16.51 o
   6  10   2        9.07       11.80      5.38 o
   7  10   2      130.79      143.43     15.92 o
   8  10   2       40.09       39.24      4.60 o
   9  10   2       10.51       17.18      5.59 o
  10  10   2        1.33        1.05      5.78 o
 -10  11   2        7.23        5.65      5.76 o
  -9  11   2       23.89       29.81      6.30 o
  -8  11   2        3.23        6.35      3.90 o
  -7  11   2        0.30        6.06      3.52 o
  -6  11   2       47.65       43.82      7.54 o
  -5  11   2        7.48        8.24      4.46 o
  -4  11   2      524.43      554.70     26.72 o
  -3  11   2        1.45        5.10      3.63 o
  -2  11   2        8.67        3.42      3.77 o
  -1  11   2       14.77       13.02      4.68 o
   0  11   2     2367.08     2381.66    126.74 o
   1  11   2      347.39      312.92     12.34 o
   2  11   2        0.39        6.45      5.22 o
   3  11   2        0.29        0.79      4.44 o
   4  11   2        4.32        1.51      5.34 o
   5  11   2      330.43      328.00     39.69 o
   6  11   2        1.43        8.06      5.14 o
   7  11   2       42.02       36.98      4.90 o
   8  11   2        1.51        3.52      4.58 o
   9  11   2        1.12       10.44      5.47 o
 -10  12   2        2.08        7.71      5.74 o
  -9  12   2        0.05       -3.10      5.35 o
  -8  12   2       37.79       29.50      5.29 o
  -7  12   2      137.87      148.78      6.83 o
  -6  12   2       25.07       37.35      4.32 o
  -5  12   2      276.41      288.71     14.29 o
  -4  12   2       26.43       30.09      5.73 o
  -3  12   2      212.31      228.56      9.37 o
  -2  12   2      122.10      114.41      3.89 o
  -1  12   2      134.90      147.72      4.39 o
   0  12   2      170.38      209.96     16.77 o
   1  12   2       51.50       46.16      5.15 o
   2  12   2       59.83       53.79      4.76 o
   3  12   2        0.27        0.06      4.98 o
   4  12   2       27.65       28.85      6.47 o
   5  12   2      180.23      182.77     16.82 o
   6  12   2      275.02      276.37      6.80 o
   7  12   2       18.66       20.12      4.63 o
   8  12   2        6.17        6.61      4.00 o
   9  12   2        3.26        2.36      4.46 o
 -10  13   2        1.78       -2.09      6.04 o
  -9  13   2        0.24        5.31      5.62 o
  -8  13   2       10.16       12.64      5.20 o
  -7  13   2       31.89       30.51      3.37 o
  -6  13   2      273.92      289.79     23.49 o
  -5  13   2        3.37        8.10      4.51 o
  -4  13   2       25.94       32.64      4.76 o
  -3  13   2       61.75       68.69      4.06 o
  -2  13   2      218.54      235.27     11.05 o
  -1  13   2      531.18      554.76     26.97 o
   0  13   2      405.64      399.28     25.96 o
   1  13   2      161.73      174.69     10.45 o
   2  13   2        0.31        5.81      4.59 o
   3  13   2        0.16        3.20      8.07 o
   4  13   2        9.03       14.86      6.60 o
   5  13   2      193.04      200.59     27.92 o
   6  13   2      181.10      177.39     10.90 o
   7  13   2       16.49       22.73      5.75 o
   8  13   2        3.24       15.39      5.41 o
   9  13   2        0.26        5.74      5.60 o
  -9  14   2        1.22        0.60      4.64 o
  -8  14   2        7.63        6.45      5.19 o
  -7  14   2        9.89       15.65      4.06 o
  -6  14   2        7.91        7.33      4.70 o
  -5  14   2       10.17       13.20      4.72 o
  -4  14   2      106.91      111.31      6.89 o
  -3  14   2       27.47       21.93      3.77 o
  -2  14   2       40.90       44.57      4.10 o
  -1  14   2       66.59       74.47      3.79 o
   0  14   2      259.79      300.31     25.29 o
   1  14   2       15.60       10.07      5.38 o
   2  14   2       28.62       14.33      4.67 o
   3  14   2        0.16       -1.88      4.79 o
   4  14   2       29.90       36.12      4.96 o
   5  14   2       18.64       23.59      6.16 o
   6  14   2      105.64      113.82      5.20 o
   7  14   2        0.45       -3.03      5.62 o
   8  14   2        1.38        6.31      5.42 o
   9  14   2        0.30        2.91      5.50 o
  -9  15   2        0.30        4.69      5.00 o
  -8  15   2        1.46        2.99      5.59 o
  -7  15   2        2.50        2.09      4.18 o
  -6  15   2       24.65       26.99      5.52 o
  -5  15   2       15.22       15.05      4.24 o
  -4  15   2        7.50        7.72      3.70 o
  -3  15   2        0.68        2.37      3.55 o
  -2  15   2       21.00       24.79      4.15 o
  -1  15   2       10.51       18.81      4.08 o
   0  15   2       64.46       68.72      5.01 o
   1  15   2      183.62      170.45     14.82 o
   2  15   2       68.32       71.25      5.44 o
   3  15   2       55.11       49.86      6.83 o
   4  15   2      191.69      195.59     12.21 o
   5  15   2       20.90       20.35      5.98 o
   6  15   2       74.75       70.09      9.70 o
   7  15   2       43.67       52.64      5.03 o
   8  15   2        1.49       13.68      5.31 o
   9  15   2        2.75       11.40      4.56 o
  -9  16   2        0.08        0.51      5.19 o
  -8  16   2        3.65        5.49      3.45 o
  -7  16   2       19.33       19.83      4.34 o
  -6  16   2       37.59       40.20      4.07 o
  -5  16   2       58.36       60.01      5.08 o
  -4  16   2        1.71        4.44      3.64 o
  -3  16   2        9.79       11.08      3.63 o
  -2  16   2       31.21       31.86      4.19 o
  -1  16   2      242.78      246.84     15.71 o
   0  16   2       10.34       18.29      4.85 o
   1  16   2       37.40       41.91      8.00 o
   2  16   2       21.05       23.90      4.18 o
   3  16   2       33.58       30.93      4.48 o
   4  16   2        0.21       10.73      4.93 o
   5  16   2      104.05      115.22     12.75 o
   6  16   2        9.94       10.90      5.72 o
   7  16   2        0.00       13.34      5.40 o
   8  16   2        0.79        9.74      5.10 o
  -9  17   2        0.00        5.63      8.31 o
  -8  17   2        1.69        4.99      3.98 o
  -7  17   2        0.01       -0.96      4.35 o
  -6  17   2       91.78       98.61      6.65 o
  -5  17   2       17.70       22.10      4.22 o
  -4  17   2        1.52        4.38      3.70 o
  -3  17   2        4.46        6.44      3.68 o
  -2  17   2       47.19       51.80      4.85 o
  -1  17   2      189.20      176.15     16.36 o
   0  17   2       70.90       67.04      5.19 o
   1  17   2      266.26      253.93     23.95 o
   2  17   2       45.49       48.21      5.31 o
   3  17   2        8.29       11.68      4.77 o
   4  17   2        5.45       14.49      9.55 o
   5  17   2       90.98       86.02     10.56 o
   6  17   2        8.65       16.12      5.77 o
   7  17   2        2.72       11.81      4.34 o
   8  17   2        0.19        4.58      8.07 o
  -8  18   2        2.87       -0.92      6.34 o
  -7  18   2        1.22        0.06      4.00 o
  -6  18   2        0.15        1.13      4.02 o
  -5  18   2        0.80        6.35      4.73 o
  -4  18   2       35.13       32.45      4.16 o
  -3  18   2        0.03        5.00      3.68 o
  -2  18   2       57.82       61.14      6.64 o
  -1  18   2       30.28       28.35      4.05 o
   0  18   2      999.31      954.02     80.54 o
   1  18   2       19.12       17.80      4.97 o
   2  18   2        1.18        2.71      4.54 o
   3  18   2       19.27       17.90      5.38 o
   4  18   2        0.36        8.14      5.67 o
   5  18   2        6.84       10.58      4.66 o
   6  18   2        2.77        7.80      4.72 o
   7  18   2       19.51       23.65      5.44 o
   8  18   2        3.18       13.06      4.92 o
  -8  19   2        0.24        0.48      5.87 o
  -7  19   2        3.78        2.83      4.72 o
  -6  19   2        0.19        4.29      3.96 o
  -5  19   2       12.00       12.99      4.13 o
  -4  19   2       17.12       17.75      3.57 o
  -3  19   2        9.14       10.77      4.06 o
  -2  19   2       97.01       94.06      5.50 o
  -1  19   2        3.78        3.78      3.57 o
   0  19   2       23.66       27.66      4.84 o
   1  19   2       40.00       42.56      4.19 o
   2  19   2        1.77        4.61      4.06 o
   3  19   2        3.54        5.15      4.54 o
   4  19   2       30.80       32.15     14.03 o
   5  19   2        3.80        7.27     11.45 o
   6  19   2        0.00        7.08      4.65 o
   7  19   2        1.33        8.33      3.86 o
  -8  20   2        6.56        8.89      3.97 o
  -7  20   2        1.88        3.21      4.94 o
  -6  20   2       63.07       58.64      7.31 o
  -5  20   2       29.06       28.62      5.69 o
  -4  20   2       19.90       19.27      4.29 o
  -3  20   2        4.54       10.01      3.85 o
  -2  20   2        0.60        0.22      3.83 o
  -1  20   2      894.17      869.66     65.63 o
   0  20   2      207.85      217.44     17.01 o
   1  20   2      261.43      282.11     22.47 o
   2  20   2       54.11       62.29      7.11 o
   3  20   2       68.97       71.16      5.44 o
   4  20   2      130.60      139.04      6.35 o
   5  20   2       50.97       55.20      6.11 o
   6  20   2        6.60        8.63      4.52 o
   7  20   2        9.08        6.19      7.07 o
  -7  21   2        0.02        2.91      4.70 o
  -6  21   2        1.97        5.65      5.03 o
  -5  21   2       22.34       30.07      5.05 o
  -4  21   2       54.56       54.18      3.92 o
  -3  21   2       16.41       20.64      3.83 o
  -2  21   2        3.12        8.65      3.75 o
  -1  21   2       14.70       10.23      3.20 o
   0  21   2      239.03      224.52     14.02 o
   1  21   2        8.51       12.17      4.63 o
   2  21   2        0.18        2.87      4.85 o
   3  21   2      115.27      121.03     10.24 o
   4  21   2       27.29       34.15      7.59 o
   5  21   2       39.03       47.68      5.67 o
   6  21   2        0.38        6.75      5.50 o
   7  21   2        4.16        6.49      8.13 o
  -7  22   2       16.86       13.55      4.52 o
  -6  22   2       14.00       17.35      5.24 o
  -5  22   2       38.74       37.92      4.94 o
  -4  22   2       23.92       29.96      5.72 o
  -3  22   2       69.66       63.16      4.82 o
  -2  22   2       29.41       36.91      4.28 o
  -1  22   2        5.82        5.90      3.74 o
   0  22   2        2.83        1.78      3.70 o
   1  22   2       27.98       31.96      4.19 o
   2  22   2      375.83      378.68     19.06 o
   3  22   2        3.56        6.78      5.11 o
   4  22   2       52.57       52.40      8.39 o
   5  22   2        2.37        2.44      7.38 o
   6  22   2        1.66       -3.09      5.51 o
  -6  23   2        0.23        4.65      5.32 o
  -5  23   2        1.26       -1.07      4.27 o
  -4  23   2        0.14        1.53      3.79 o
  -3  23   2        6.10        6.74      3.48 o
  -2  23   2        0.78        5.02      3.96 o
  -1  23   2       28.26       31.16      3.91 o
   0  23   2        1.10        2.74      4.44 o
   1  23   2       28.08       24.27      4.91 o
   2  23   2        0.67        0.05      4.08 o
   3  23   2       20.96       17.38      5.16 o
   4  23   2       36.66       29.99      5.99 o
   5  23   2        0.63        2.91      4.75 o
   6  23   2        3.25        9.83      5.11 o
  -6  24   2        7.52        9.00      5.34 o
  -5  24   2       30.97       24.98      5.12 o
  -4  24   2        2.49        5.00      4.18 o
  -3  24   2       26.59       24.88      4.91 o
  -2  24   2       27.94       25.31      4.62 o
  -1  24   2        0.87       -1.33      3.81 o
   0  24   2       10.41       15.03      4.54 o
   1  24   2       28.01       28.83      4.70 o
   2  24   2        5.93        9.09      4.06 o
   3  24   2       50.72       52.60      5.39 o
   4  24   2        6.17        5.35      4.99 o
   5  24   2       21.74       25.83      4.96 o
  -5  25   2        0.51        6.95      5.22 o
  -4  25   2        3.86        3.54      3.72 o
  -3  25   2        3.84        5.63      3.70 o
  -2  25   2        0.95        0.99      3.92 o
  -1  25   2        0.56       10.04      4.62 o
   0  25   2       30.03       33.22      4.68 o
   1  25   2        4.64        5.94      4.57 o
   2  25   2       20.14       21.89      4.30 o
   3  25   2        8.42        8.04      4.58 o
   4  25   2        1.08        1.99      4.82 o
  -4  26   2        4.01        2.20      4.16 o
  -3  26   2       10.05        7.94      4.00 o
  -2  26   2        5.49       10.55      4.07 o
  -1  26   2        0.87        2.69      4.45 o
   0  26   2       14.94       17.77      4.91 o
   1  26   2        1.52        1.25      4.06 o
   2  26   2        1.93        4.33      5.00 o
   3  26   2        0.22        8.82      5.20 o
   4  26   2        0.00       -2.49      5.79 o
  -3  27   2        7.50        5.78      4.31 o
  -2  27   2        3.29        8.98      4.82 o
  -1  27   2        3.00        0.35      5.09 o
   0  27   2        3.34        3.21      4.65 o
   1  27   2        0.04        0.82      5.07 o
   2  27   2        3.97        2.84      4.47 o
   3  27   2       16.93       32.56      9.26 o
  -1  28   2        6.23        9.37      4.86 o
   0  28   2        1.45        1.57      4.84 o
   1  28   2        0.00        1.03      5.04 o
 -11   1   3        0.75       13.17      6.41 o
 -10   1   3        1.07        3.71      5.29 o
  -9   1   3       12.87       15.74      6.14 o
  -8   1   3       10.91       11.50      5.46 o
  -7   1   3       26.00       29.32      5.60 o
  -6   1   3        9.30       13.97      5.49 o
  -5   1   3        4.68        9.18      5.11 o
  -2   1   3       75.23       95.07      7.66 o
  -1   1   3       13.98       15.03      4.45 o
   0   1   3        1.42        0.92      2.99 o
   1   1   3      653.50      644.54      8.78 o
   2   1   3     1751.44     1733.98     16.95 o
   3   1   3     1875.70     1932.19     71.15 o
   4   1   3       39.07       44.34      3.93 o
   5   1   3       45.83       41.92      4.95 o
   6   1   3       19.79       18.81      4.28 o
   7   1   3       19.28       15.97      4.25 o
   8   1   3        7.73        8.89      3.78 o
   9   1   3        0.12        6.40      3.92 o
  10   1   3        0.00        3.02      4.08 o
 -11   2   3        1.07       -5.03      6.67 o
 -10   2   3       23.59       26.57      6.63 o
  -9   2   3       10.74        4.83      6.00 o
  -8   2   3        1.10        4.57      5.51 o
  -7   2   3        3.60        5.97      5.44 o
  -6   2   3       86.53       91.85      5.56 o
  -5   2   3      642.09      627.92      9.59 o
  -3   2   3       51.16       61.34      7.11 o
  -2   2   3      108.41      107.10      7.46 o
  -1   2   3      253.89      283.70      6.46 o
   0   2   3       94.30       89.08      4.70 o
   1   2   3       73.95       66.03      3.63 o
   2   2   3      961.81      900.20     15.99 o
   3   2   3       38.59       52.62      3.95 o
   4   2   3      418.04      430.36     22.88 o
   5   2   3        5.19        9.70      4.17 o
   6   2   3       13.10       13.69      3.98 o
   7   2   3       26.63       35.23      5.36 o
   8   2   3        1.73        4.02      3.87 o
   9   2   3       46.13       45.79      3.91 o
  10   2   3        0.06       -0.70      3.85 o
 -11   3   3        0.01        7.33      6.57 o
 -10   3   3        8.15       14.11      9.75 o
  -9   3   3        4.68       17.35      5.93 o
  -8   3   3        0.05        1.93      5.51 o
  -7   3   3        6.22       15.22      5.39 o
  -6   3   3       92.74      115.12      5.59 o
  -5   3   3      115.89      128.37      7.67 o
  -4   3   3      426.28      454.67      9.17 o
  -3   3   3      238.44      275.83      6.90 o
  -2   3   3      284.16      295.30      7.25 o
  -1   3   3      519.69      495.56      7.13 o
   0   3   3      412.84      408.09      5.39 o
   1   3   3     3010.93     2915.31    124.34 o
   2   3   3      453.85      470.87      4.85 o
   3   3   3      101.80       91.83      4.12 o
   4   3   3      463.02      474.06     26.88 o
   5   3   3       38.84       45.86      6.27 o
   6   3   3        9.88       11.18      4.13 o
   7   3   3       28.14       26.33      4.14 o
   8   3   3        7.05       11.98      3.95 o
   9   3   3        5.94        4.59      3.80 o
  10   3   3        0.83        2.65      4.07 o
 -11   4   3        1.00        4.94      5.37 o
 -10   4   3       13.95       12.70      6.34 o
  -9   4   3        4.88        7.53      6.91 o
  -8   4   3        0.33        3.92      4.54 o
  -7   4   3       13.45       11.63      5.44 o
  -6   4   3       32.13       33.13      7.52 o
  -5   4   3      104.39      101.87      7.66 o
  -4   4   3      290.82      292.90     14.59 o
  -3   4   3       98.09       97.87      5.42 o
  -2   4   3     2398.71     2358.81     39.51 o
  -1   4   3      177.45      186.06      8.21 o
   0   4   3      513.97      501.93     25.81 o
   1   4   3       25.96       18.70      3.89 o
   2   4   3      313.72      325.82      8.77 o
   3   4   3     1742.02     1717.09     50.61 o
   4   4   3        1.39        0.34      3.91 o
   5   4   3        0.60        3.26      3.77 o
   6   4   3       48.11       47.30      4.23 o
   7   4   3      322.16      316.71     14.90 o
   8   4   3        1.33        5.66      3.94 o
   9   4   3       31.00       32.51      4.24 o
  10   4   3        1.65        2.61      4.68 o
 -11   5   3        1.31        2.22      6.63 o
 -10   5   3        0.15       -8.41      6.50 o
  -9   5   3        6.44        6.92      5.76 o
  -8   5   3        0.31       -3.79      5.53 o
  -7   5   3        5.31        9.54      5.85 o
  -6   5   3       23.87       33.38      7.87 o
  -5   5   3       60.79       65.54      5.11 o
  -4   5   3        5.34        1.81      4.95 o
  -3   5   3      191.64      178.27     10.70 o
  -2   5   3       31.77       27.19      4.12 o
  -1   5   3      788.14      763.65     10.71 o
   0   5   3      852.70      856.11     11.15 o
   1   5   3      621.37      616.40     25.47 o
   2   5   3     1134.42     1210.34     26.05 o
   3   5   3      225.23      227.40      7.13 o
   4   5   3       38.37       41.43      4.03 o
   5   5   3       99.96      100.52      7.98 o
   6   5   3        9.13       11.92      4.55 o
   7   5   3      380.11      392.35     12.88 o
   8   5   3       33.60       36.49      4.13 o
   9   5   3       40.99       42.63      3.87 o
  10   5   3        1.17        1.87      4.45 o
 -10   6   3        0.18       11.80      8.27 o
  -9   6   3       19.01       17.52      7.21 o
  -8   6   3        7.57        8.68      5.75 o
  -7   6   3       54.38       49.36      4.27 o
  -6   6   3        5.27        3.65      4.85 o
  -5   6   3        0.12        2.85      4.77 o
  -4   6   3      227.01      222.06      5.02 o
  -3   6   3      417.40      422.50      7.05 o
  -2   6   3      820.93      851.13     20.64 o
  -1   6   3      273.85      270.54      5.30 o
   0   6   3      462.59      465.67     10.70 o
   1   6   3      325.72      354.92      9.32 o
   2   6   3      942.84      964.13     16.67 o
   3   6   3       23.97       20.95      3.34 o
   4   6   3      146.83      157.32      8.91 o
   5   6   3      165.86      165.69     10.60 o
   6   6   3        9.27        9.83      4.15 o
   7   6   3      294.59      309.33      9.90 o
   8   6   3        0.23       -2.41      4.27 o
   9   6   3       37.76       42.32      4.81 o
  10   6   3        1.79        2.57      4.10 o
 -10   7   3        2.92       -6.90      4.71 o
  -9   7   3       12.25       13.76      4.65 o
  -8   7   3        4.53        7.61      4.29 o
  -7   7   3        0.56        3.79      3.64 o
  -6   7   3       31.33       30.01      4.36 o
  -5   7   3       19.83       20.68      4.18 o
  -4   7   3      100.97      117.04      6.76 o
  -3   7   3        1.06        0.86      3.97 o
  -2   7   3      117.90      111.84      3.98 o
  -1   7   3      561.75      597.56      7.11 o
   0   7   3       29.84       28.33      5.07 o
   1   7   3      710.09      770.09     27.68 o
   2   7   3      519.77      514.06     15.22 o
   3   7   3      141.57      145.38      4.41 o
   4   7   3       44.56       47.76      4.98 o
   5   7   3      270.83      253.43     15.07 o
   6   7   3        5.43       10.33      4.46 o
   7   7   3      127.18      140.85      4.89 o
   8   7   3        4.98       12.93      4.41 o
   9   7   3       22.32       30.46      4.86 o
  10   7   3        2.67        5.81      5.06 o
 -10   8   3        0.00        2.09      4.82 o
  -9   8   3        0.04        0.27      4.43 o
  -8   8   3        8.88        7.46      3.88 o
  -7   8   3       22.91       25.99      4.29 o
  -6   8   3       17.18        7.59      5.11 o
  -5   8   3       13.76       10.10      4.19 o
  -4   8   3      112.31      114.34      5.36 o
  -3   8   3      351.28      350.19      9.33 o
  -2   8   3      470.93      468.91      7.68 o
  -1   8   3      113.52      121.45      4.60 o
   0   8   3      286.74      300.23     16.15 o
   1   8   3      399.09      414.67      7.16 o
   2   8   3       54.23       52.27      3.92 o
   3   8   3       14.04       28.33      4.76 o
   4   8   3      214.69      235.07     20.15 o
   5   8   3        0.04       -0.56      5.03 o
   6   8   3        0.13        3.23      4.72 o
   7   8   3       39.36       37.44      4.18 o
   8   8   3       15.24       15.56      4.48 o
   9   8   3        0.09        3.20      3.98 o
 -10   9   3        5.40        4.10      4.74 o
  -9   9   3        0.94        4.87      4.41 o
  -8   9   3        6.71        9.39      5.77 o
  -7   9   3      169.02      173.36      8.90 o
  -6   9   3        6.17        9.11      5.14 o
  -5   9   3       15.90       14.32      5.24 o
  -4   9   3       10.11        8.49      5.66 o
  -3   9   3     1164.31     1128.45     13.28 o
  -2   9   3      160.29      147.84      4.67 o
  -1   9   3        6.42       10.35      3.68 o
   0   9   3      263.13      266.69      7.04 o
   1   9   3        1.41        5.61      3.78 o
   2   9   3        6.75       14.10      4.22 o
   3   9   3       38.33       37.46      4.84 o
   4   9   3       30.33       32.71      5.53 o
   5   9   3        4.25        9.02      4.57 o
   6   9   3       23.70       24.84      5.11 o
   7   9   3       51.17       58.30     15.22 o
   8   9   3       18.76       17.30      4.10 o
   9   9   3       10.12       17.32      4.27 o
 -10  10   3        3.01        2.49      5.20 o
  -9  10   3        6.23        8.94      4.07 o
  -8  10   3        2.65        2.81      4.27 o
  -7  10   3      118.40      106.25     11.00 o
  -6  10   3        1.54       -6.76      8.98 o
  -5  10   3       49.96       33.52      5.30 o
  -4  10   3      149.02      148.07      5.83 o
  -3  10   3       55.66       53.52      4.19 o
  -2  10   3      326.78      302.94      6.01 o
  -1  10   3       11.20        4.80      3.76 o
   0  10   3     1163.91     1304.24     33.22 o
   1  10   3        0.49        4.42      3.68 o
   2  10   3      445.70      438.79     16.58 o
   3  10   3       93.68       75.88      4.81 o
   4  10   3      618.59      630.75     47.70 o
   5  10   3       23.73       25.82      6.90 o
   6  10   3        1.53        2.96      6.08 o
   7  10   3        4.90        6.13      5.86 o
   8  10   3       11.43       10.04      6.00 o
   9  10   3        2.25       -0.76      5.78 o
 -10  11   3        3.85       10.68      5.31 o
  -9  11   3        6.28        4.07      4.53 o
  -8  11   3       12.29        9.94      4.63 o
  -7  11   3       48.22       43.43      6.26 o
  -6  11   3      427.05      410.13     18.09 o
  -5  11   3        3.89        4.28      8.78 o
  -4  11   3      199.36      182.80      8.60 o
  -3  11   3        0.07        1.45      3.62 o
  -2  11   3        3.38        7.27      4.71 o
  -1  11   3      433.38      437.42     11.73 o
   0  11   3        4.12        2.67      4.26 o
   1  11   3      185.34      177.94      8.68 o
   2  11   3        0.35        4.76      3.20 o
   3  11   3      122.53      118.58      7.83 o
   4  11   3       80.39       90.63     12.19 o
   5  11   3       38.00       45.02      5.99 o
   6  11   3       34.12       43.88      6.12 o
   7  11   3       13.53        7.38     10.32 o
   8  11   3        6.98       12.04      6.04 o
   9  11   3        2.97        7.65      9.54 o
 -10  12   3        0.13       -2.04      5.11 o
  -9  12   3        4.98        5.40      4.92 o
  -8  12   3        3.25        8.95      4.44 o
  -7  12   3        5.32        4.54      5.90 o
  -6  12   3       77.76       71.43      7.74 o
  -5  12   3      165.10      157.20      6.36 o
  -4  12   3       85.34       84.72      5.15 o
  -3  12   3      129.39      122.15      4.67 o
  -2  12   3      846.16      845.77     33.49 o
  -1  12   3      383.97      398.84     12.78 o
   0  12   3       25.10       21.30      3.82 o
   1  12   3       31.34       30.51      5.34 o
   2  12   3       52.57       56.75      3.89 o
   3  12   3       78.69       84.52      4.44 o
   4  12   3      241.46      231.80     34.53 o
   5  12   3        5.48        9.70      6.01 o
   6  12   3        5.73       15.37      6.41 o
   7  12   3        7.73       10.44      4.93 o
   8  12   3        3.96        4.29      4.68 o
   9  12   3        0.13        6.09      4.62 o
  -9  13   3        0.00        4.66      4.77 o
  -8  13   3        2.74        7.81      5.02 o
  -7  13   3       44.24       33.71      8.13 o
  -6  13   3        0.04        2.01      5.51 o
  -5  13   3      147.57      144.81      6.92 o
  -4  13   3        8.21        8.01      5.74 o
  -3  13   3        2.81        7.24      4.31 o
  -2  13   3        8.16       16.69      4.36 o
  -1  13   3        4.97       10.95      3.84 o
   0  13   3       10.00        9.89      4.52 o
   1  13   3       17.53       15.87      4.81 o
   2  13   3      311.23      332.78     13.70 o
   3  13   3       12.78       14.64      4.09 o
   4  13   3      298.41      323.03     50.56 o
   5  13   3        3.45       12.36      8.19 o
   6  13   3       31.99       29.61      4.33 o
   7  13   3        9.92       11.02      7.19 o
   8  13   3        0.33        6.69      6.08 o
   9  13   3        0.13       -1.20      4.56 o
  -9  14   3        0.39       -0.95      5.23 o
  -8  14   3        5.42        5.43      4.30 o
  -7  14   3       14.97       12.07      6.06 o
  -6  14   3       62.11       56.93      6.37 o
  -5  14   3       24.43       26.86      6.96 o
  -4  14   3       26.43       27.94      4.39 o
  -3  14   3       15.89       19.22      4.04 o
  -2  14   3       13.01       15.09      4.46 o
  -1  14   3       64.73       66.59      3.59 o
   0  14   3       13.99       13.82      4.82 o
   1  14   3       78.45       74.47      5.14 o
   2  14   3       21.08       24.05      4.98 o
   3  14   3      245.56      249.29     18.49 o
   4  14   3       63.89       65.22      9.78 o
   5  14   3       31.13       31.00      4.61 o
   6  14   3       53.90       66.64      7.19 o
   7  14   3        0.29        2.80      8.14 o
   8  14   3        3.36        3.92      4.89 o
  -9  15   3        0.02       -1.58      4.23 o
  -8  15   3        3.80        4.50      5.03 o
  -7  15   3        0.07        4.40      5.48 o
  -6  15   3       49.30       40.60      7.62 o
  -5  15   3        8.25       16.44      5.65 o
  -4  15   3       19.05       20.36      4.41 o
  -3  15   3      117.97      114.14      6.45 o
  -2  15   3       46.93       48.05      4.41 o
  -1  15   3       26.85       26.12      4.41 o
   0  15   3      505.66      518.78     19.83 o
   1  15   3       10.62       13.91      4.33 o
   2  15   3       24.17       19.18      4.34 o
   3  15   3        7.66       13.15      4.85 o
   4  15   3        5.86        5.28     15.55 o
   5  15   3      104.27       97.12     12.01 o
   6  15   3      108.79      114.03     14.42 o
   7  15   3       29.93       36.17      5.81 o
   8  15   3        1.94       13.35      5.80 o
  -9  16   3        1.16        6.27      5.58 o
  -8  16   3        1.57        6.45      4.38 o
  -7  16   3        5.84       -2.68      7.18 o
  -6  16   3        6.11       14.54      5.44 o
  -5  16   3       37.78       36.49      8.12 o
  -4  16   3       13.19       10.85      4.23 o
  -3  16   3        6.73        7.68      4.44 o
  -2  16   3       13.36       14.71      4.48 o
  -1  16   3      326.78      324.34     19.16 o
   0  16   3      327.47      306.69     26.64 o
   1  16   3       18.47       20.57      4.02 o
   2  16   3       38.48       43.94     11.30 o
   3  16   3       84.74       83.83      7.99 o
   4  16   3       39.57       30.01      8.04 o
   5  16   3        0.00       -8.60      8.23 o
   6  16   3       37.50       46.35      9.71 o
   7  16   3        1.51        6.66      8.92 o
   8  16   3        0.01        0.95      4.71 o
  -8  17   3        6.19        4.69      5.22 o
  -7  17   3        5.83       12.10      5.45 o
  -6  17   3       37.30       43.39      5.88 o
  -5  17   3       13.64       14.76      5.16 o
  -4  17   3       22.18       22.47      3.92 o
  -3  17   3       24.90       27.54      4.39 o
  -2  17   3       71.19       61.82      4.23 o
  -1  17   3      244.38      233.76     11.93 o
   0  17   3      879.79      818.90     70.58 o
   1  17   3        8.40        5.43      4.92 o
   2  17   3       94.44       87.21      4.97 o
   3  17   3       92.32       92.19      4.28 o
   4  17   3        5.02        2.31      4.50 o
   5  17   3      113.17      102.82     11.19 o
   6  17   3        7.63       10.40      5.70 o
   7  17   3        0.00        2.51      4.79 o
   8  17   3        1.37        3.22      5.71 o
  -8  18   3        1.62        3.86      5.29 o
  -7  18   3        0.84       -5.10      6.10 o
  -6  18   3       49.42       55.73     12.00 o
  -5  18   3        7.58        7.70      4.85 o
  -4  18   3       24.87       19.29      4.00 o
  -3  18   3        2.89        4.18      4.23 o
  -2  18   3        7.40       12.88      4.35 o
  -1  18   3       87.68       85.79      4.25 o
   0  18   3        2.81        3.24      4.77 o
   1  18   3       73.58       69.88      6.60 o
   2  18   3       42.39       39.74      4.44 o
   3  18   3       21.86       18.66      4.78 o
   4  18   3       28.15       26.05      4.39 o
   5  18   3        1.37        6.70      4.60 o
   6  18   3        0.99        4.87      5.66 o
   7  18   3        1.51        9.20      5.89 o
  -8  19   3        9.49        7.84      4.83 o
  -7  19   3        3.80        6.59      6.23 o
  -6  19   3       10.38       13.19      6.51 o
  -5  19   3       30.18       24.23      6.76 o
  -4  19   3        3.57        6.88      4.03 o
  -3  19   3       28.44       29.72      4.50 o
  -2  19   3        0.50       -2.49      4.46 o
  -1  19   3      150.88      154.17     15.36 o
   0  19   3       43.52       35.90      4.77 o
   1  19   3      464.45      449.69     53.23 o
   2  19   3       46.93       51.38      5.09 o
   3  19   3        3.72        5.63      4.07 o
   4  19   3        0.63        8.76      9.44 o
   5  19   3        3.72        5.31      4.05 o
   6  19   3       14.20       16.03      5.88 o
   7  19   3        6.04        7.41      4.11 o
  -7  20   3        8.30        4.36      7.97 o
  -6  20   3       45.55       35.37      8.09 o
  -5  20   3       43.39       38.44      6.74 o
  -4  20   3        0.10        5.31      3.84 o
  -3  20   3       23.16       20.25      4.43 o
  -2  20   3       19.56       22.93      4.34 o
  -1  20   3       20.70       17.24      4.53 o
   0  20   3       74.36       65.14      8.97 o
   1  20   3       28.10       29.76      4.83 o
   2  20   3       70.45       71.56      8.20 o
   3  20   3        4.26        3.24      4.73 o
   4  20   3        1.97       -2.13      9.80 o
   5  20   3        0.08       10.55      5.63 o
   6  20   3       11.98       17.01      5.79 o
   7  20   3        0.69        6.26      5.94 o
  -7  21   3        1.59        1.66      6.40 o
  -6  21   3        6.81       11.87      6.43 o
  -5  21   3       62.52       52.20      6.79 o
  -4  21   3        2.02        1.79      4.03 o
  -3  21   3       22.44       20.31      3.82 o
  -2  21   3       42.15       42.13      4.42 o
  -1  21   3       40.35       42.95      8.05 o
   0  21   3      242.52      223.47     25.77 o
   1  21   3       12.39       11.45      4.55 o
   2  21   3        0.00        2.46      4.85 o
   3  21   3       19.21       19.80      4.79 o
   4  21   3       22.06       40.03     10.12 o
   5  21   3        2.55        7.21      4.65 o
   6  21   3        4.57       12.22      8.22 o
  -6  22   3        0.49        5.02      7.19 o
  -5  22   3       35.35       30.28      9.72 o
  -4  22   3        0.25        3.85      4.41 o
  -3  22   3        8.77       10.52      4.45 o
  -2  22   3       97.51       95.35     12.95 o
  -1  22   3        2.69        1.65      4.33 o
   0  22   3        0.00        1.92      4.48 o
   1  22   3        0.15        3.96      3.96 o
   2  22   3        6.93        7.07      4.77 o
   3  22   3        6.68        7.96      4.24 o
   4  22   3       11.13        8.62      4.87 o
   5  22   3        3.75        5.17      4.25 o
   6  22   3       20.29       20.24     11.15 o
  -6  23   3        0.94        4.78      6.66 o
  -5  23   3       13.06        6.90      6.52 o
  -4  23   3        0.07        4.07      4.90 o
  -3  23   3        2.70        2.91      4.43 o
  -2  23   3       16.85       10.42      4.65 o
  -1  23   3       14.07       14.38      4.44 o
   0  23   3        1.22        4.01      4.43 o
   1  23   3        2.69        3.56      4.85 o
   2  23   3       14.13       18.69      4.18 o
   3  23   3       24.92       29.17      4.24 o
   4  23   3        8.44        3.06      8.90 o
   5  23   3       13.85       16.67      7.93 o
  -5  24   3        2.93        5.75      6.09 o
  -4  24   3        1.20       10.48      5.01 o
  -3  24   3        0.55        6.45      4.51 o
  -2  24   3       10.07       12.00      4.43 o
  -1  24   3       49.10       42.12      4.39 o
   0  24   3       10.11        7.26      4.56 o
   1  24   3        5.30        4.89      4.35 o
   2  24   3        1.87        4.15      4.87 o
   3  24   3        1.17        1.71      4.88 o
   4  24   3       13.39       22.49      6.02 o
  -5  25   3        5.46        0.06     11.41 o
  -4  25   3        5.95        9.43      4.97 o
  -3  25   3        1.92        0.93      4.51 o
  -2  25   3        1.36        2.56      4.43 o
  -1  25   3        1.06       -2.59      4.53 o
   0  25   3        0.50        5.28      4.60 o
   1  25   3        9.21        7.02      3.97 o
   2  25   3        0.85        4.97      5.07 o
   3  25   3       21.12       18.11      4.52 o
   4  25   3        8.43        3.21      6.16 o
  -4  26   3        3.41        7.75      4.86 o
  -3  26   3        0.44        3.10      5.00 o
  -2  26   3        2.73        7.74      4.00 o
  -1  26   3       14.86       11.85      4.59 o
   0  26   3        3.35        4.15      4.64 o
   1  26   3        0.18        4.50      4.87 o
   2  26   3        0.00        2.88      4.99 o
   3  26   3       33.43       43.64      6.08 o
  -2  27   3        6.58        9.83      4.78 o
  -1  27   3        0.19       -1.38      4.76 o
   0  27   3        0.24        2.78      4.73 o
   1  27   3        0.13        3.16      5.08 o
   2  27   3        8.40        4.57      6.64 o
 -11   0   4        0.31        8.06      9.64 o
 -10   0   4        0.30        9.97      8.50 o
  -9   0   4        9.79        6.46      5.67 o
  -8   0   4       20.07       20.02      7.17 o
  -7   0   4        2.00       -2.44      7.75 o
  -6   0   4      173.67      184.52      6.32 o
  -2   0   4       36.24       32.45      6.49 o
  -1   0   4      193.93      183.45      6.01 o
   0   0   4       13.16       16.49      4.66 o
   1   0   4      169.13      169.67      4.82 o
   2   0   4       21.80       24.19      5.06 o
   3   0   4       59.50       49.07      5.27 o
   4   0   4      648.99      617.27     35.60 o
   5   0   4      139.00      151.78     23.69 o
   6   0   4        1.18        9.72      5.59 o
   7   0   4      142.91      140.07      7.94 o
   8   0   4        0.70        0.46      5.64 o
   9   0   4        0.04        2.15      5.32 o
 -11   1   4        0.07        5.86      9.24 o
 -10   1   4        2.38        6.24      5.80 o
  -9   1   4        6.99        6.74      4.25 o
  -8   1   4        7.80        9.01      4.20 o
  -7   1   4        1.50        8.14      4.19 o
  -6   1   4        2.82        3.75      5.36 o
  -3   1   4      195.13      204.61      5.86 o
  -2   1   4        0.01        5.71      3.61 o
  -1   1   4        4.68       12.31      3.29 o
   0   1   4      565.49      611.10      4.53 o
   1   1   4       14.42       18.58      3.15 o
   2   1   4      400.09      416.64     10.56 o
   3   1   4       33.38       30.51      3.64 o
   4   1   4      277.41      325.57     11.92 o
   5   1   4       57.38       53.45      3.96 o
   6   1   4        0.18        3.86      3.82 o
   7   1   4       30.87       37.77      5.43 o
   8   1   4       18.70       23.71      3.92 o
   9   1   4        0.01        4.04      3.84 o
 -10   2   4        0.28        4.17      5.76 o
  -9   2   4        0.06        6.68      8.84 o
  -8   2   4       15.82       20.77      4.31 o
  -7   2   4        1.01        0.91      5.85 o
  -6   2   4        3.05        6.26      5.64 o
  -4   2   4      999.46     1060.89     11.26 o
  -3   2   4      114.39      108.58      6.61 o
  -2   2   4      135.67      140.98      5.49 o
  -1   2   4      727.20      693.80      6.60 o
   0   2   4      130.35      135.95      5.58 o
   1   2   4      329.03      363.32      4.41 o
   2   2   4      317.56      377.58      4.11 o
   3   2   4     1689.59     1649.67    104.51 o
   4   2   4      295.93      303.44      9.86 o
   5   2   4        0.53        6.97      4.31 o
   6   2   4        0.16        4.57      4.16 o
   7   2   4      117.95      118.99      6.98 o
   8   2   4        4.96        8.75      3.92 o
   9   2   4        5.13        6.89      3.80 o
 -10   3   4        0.25        4.82      5.92 o
  -9   3   4       35.17       28.83      6.43 o
  -8   3   4        5.32        8.44      5.17 o
  -7   3   4        6.02        9.97      5.17 o
  -6   3   4       52.61       48.88      5.58 o
  -5   3   4        6.67        9.58      4.10 o
  -4   3   4     2351.54     2238.27     14.99 o
  -3   3   4       73.52       78.24      6.49 o
  -2   3   4      114.04      110.36      5.16 o
  -1   3   4        5.42        1.97      3.79 o
   0   3   4     1284.34     1260.70     58.29 o
   1   3   4      751.52      800.27     11.32 o
   2   3   4       46.43       41.13      3.57 o
   3   3   4      596.79      623.10      8.87 o
   4   3   4      607.65      580.56     20.65 o
   5   3   4        5.20        8.51      4.26 o
   6   3   4        1.15        4.06      3.99 o
   7   3   4       16.73       14.29      3.93 o
   8   3   4        4.79        5.17      4.09 o
   9   3   4        8.98       13.00      4.01 o
 -10   4   4        0.65       11.66      7.91 o
  -9   4   4        0.41       -1.58      5.32 o
  -8   4   4        0.18       -1.94      4.14 o
  -7   4   4        0.40       -0.27      4.17 o
  -6   4   4       32.37       27.42      4.04 o
  -5   4   4      429.81      437.14      5.84 o
  -4   4   4      457.74      462.66      8.84 o
  -3   4   4      701.26      736.05      9.86 o
  -2   4   4       42.13       41.18      4.61 o
  -1   4   4     1185.84     1180.79     15.97 o
   0   4   4      152.81      166.59      4.38 o
   1   4   4       13.66       13.78      3.04 o
   2   4   4     3353.28     3335.45     93.04 o
   3   4   4      143.50      156.69      5.69 o
   4   4   4      463.54      461.42     14.06 o
   5   4   4       42.19       45.93      4.67 o
   6   4   4        0.03        4.89      4.09 o
   7   4   4       63.44       59.29      4.30 o
   8   4   4        5.41        7.42      3.95 o
   9   4   4        1.68        2.79      3.65 o
 -10   5   4        3.11        5.28      4.00 o
  -9   5   4        6.36        9.67      3.96 o
  -8   5   4        3.86        2.27      3.95 o
  -7   5   4        3.57        4.98      3.89 o
  -6   5   4      201.86      210.19     12.31 o
  -5   5   4       89.78       92.28      5.07 o
  -4   5   4      303.73      339.75      7.94 o
  -3   5   4       84.66       91.76      7.00 o
  -2   5   4        4.76        6.70      4.53 o
  -1   5   4      175.06      187.94      4.59 o
   0   5   4      276.58      271.50      7.18 o
   1   5   4       38.67       46.19      3.54 o
   2   5   4       77.40       81.40      3.37 o
   3   5   4       55.76       57.21      3.25 o
   4   5   4      271.61      245.88      4.92 o
   5   5   4      139.54      139.21      6.29 o
   6   5   4       42.53       40.72      4.23 o
   7   5   4        0.07        0.81      4.03 o
   8   5   4       43.83       42.75      4.08 o
   9   5   4        2.08        2.93      4.29 o
 -10   6   4        0.31        2.34      4.48 o
  -9   6   4        0.21        3.11      3.70 o
  -8   6   4       15.66       13.03      4.66 o
  -7   6   4       33.73       34.75      5.02 o
  -6   6   4       13.78       11.11      3.78 o
  -5   6   4      241.63      249.33      5.03 o
  -4   6   4       43.83       50.84      4.27 o
  -3   6   4      124.10      134.43      7.28 o
  -2   6   4      162.39      157.12      4.31 o
  -1   6   4      104.73      113.67      4.85 o
   0   6   4      194.84      221.33     11.02 o
   1   6   4      882.40      884.27     50.91 o
   2   6   4       45.77       57.41      4.69 o
   3   6   4        7.29        8.39      3.50 o
   4   6   4        8.02       10.97      3.52 o
   5   6   4       32.05       27.88      4.21 o
   6   6   4      431.03      390.97     23.64 o
   7   6   4        7.31        8.19      3.82 o
   8   6   4        0.00        1.52      4.27 o
   9   6   4        0.20        1.08      4.30 o
 -10   7   4        3.46        2.24      4.46 o
  -9   7   4        3.92        9.46      5.86 o
  -8   7   4       14.57        9.82      3.61 o
  -7   7   4        9.52        6.92      4.20 o
  -6   7   4      189.82      186.63     11.13 o
  -5   7   4       70.01       72.61      5.03 o
  -4   7   4      356.89      384.26     13.25 o
  -3   7   4       15.84       14.98      4.00 o
  -2   7   4      166.57      175.31      5.38 o
  -1   7   4       21.25       24.78      3.94 o
   0   7   4     2496.79     2548.63    148.46 o
   1   7   4      284.23      297.56      9.02 o
   2   7   4       87.95       98.59      3.95 o
   3   7   4       16.63       16.99      4.63 o
   4   7   4       40.61       38.99      3.69 o
   5   7   4      341.93      340.90     28.50 o
   6   7   4        4.43        5.17      3.68 o
   7   7   4       11.26       11.84      4.28 o
   8   7   4        3.07        4.03      4.84 o
   9   7   4        2.98        2.77      3.88 o
 -10   8   4        0.00        1.62      4.47 o
  -9   8   4        2.37        2.70      4.44 o
  -8   8   4        0.20        4.92      3.88 o
  -7   8   4       50.61       45.34      8.42 o
  -6   8   4      132.82      127.49      5.29 o
  -5   8   4       62.40       64.96      4.80 o
  -4   8   4      133.09      132.10      5.22 o
  -3   8   4        1.16       -0.09      3.29 o
  -2   8   4      624.07      662.82     12.53 o
  -1   8   4       67.17       70.61      4.87 o
   0   8   4      480.79      489.42     25.29 o
   1   8   4        3.48        7.36      3.80 o
   2   8   4       36.07       31.56      3.84 o
   3   8   4       12.59       20.25      4.71 o
   4   8   4       62.33       59.13      4.04 o
   5   8   4      273.92      256.76     31.04 o
   6   8   4        3.24        5.14      4.29 o
   7   8   4       34.40       39.19      4.04 o
   8   8   4        3.72        5.82      4.51 o
   9   8   4        0.88        5.21      5.00 o
 -10   9   4        0.32        3.10      4.60 o
  -9   9   4        1.29        4.38      4.40 o
  -8   9   4        7.60       11.02      3.69 o
  -7   9   4        1.30        1.60      4.66 o
  -6   9   4        0.32       -0.58      5.54 o
  -5   9   4        0.10        2.22      4.05 o
  -4   9   4      131.25      124.14      7.25 o
  -3   9   4       30.36       27.71      3.51 o
  -2   9   4       22.97       20.24      3.51 o
  -1   9   4      662.70      693.47      6.29 o
   0   9   4      113.38      130.35      7.32 o
   1   9   4      205.59      221.94      9.04 o
   2   9   4      132.63      122.47      4.13 o
   3   9   4      186.34      223.69     10.55 o
   4   9   4       30.60       30.70      4.26 o
   5   9   4       67.98       62.92      7.24 o
   6   9   4        0.98        5.77      3.88 o
   7   9   4        0.21       -1.32      5.04 o
   8   9   4        2.43       10.92      7.56 o
   9   9   4        0.01       -0.27     13.39 o
 -10  10   4        3.16        5.17      4.76 o
  -9  10   4        3.39       -0.74      4.04 o
  -8  10   4        1.52        4.58      4.19 o
  -7  10   4       22.19       24.13      4.51 o
  -6  10   4       79.64       77.93      5.83 o
  -5  10   4       70.91       61.51      4.42 o
  -4  10   4        2.83        7.77      5.95 o
  -3  10   4       38.92       36.45      3.48 o
  -2  10   4      324.04      322.99      4.92 o
  -1  10   4       15.82       21.00      3.53 o
   0  10   4      158.95      162.81      5.47 o
   1  10   4      150.38      140.65      4.03 o
   2  10   4       41.43       41.68      5.02 o
   3  10   4        1.14        2.86      4.23 o
   4  10   4       20.86       23.13      4.77 o
   5  10   4       32.74       32.05      4.58 o
   6  10   4        8.06       14.29      5.10 o
   7  10   4       10.68        8.19      6.66 o
   8  10   4        1.44        6.29      4.01 o
   9  10   4        0.20        9.00     11.34 o
 -10  11   4        0.09        0.17      4.80 o
  -9  11   4        0.17       -0.77      4.46 o
  -8  11   4        9.77       13.74      4.21 o
  -7  11   4        4.60        7.33      5.08 o
  -6  11   4        3.82        4.50      5.05 o
  -5  11   4       40.86       39.69      5.13 o
  -4  11   4       15.51       18.00      5.55 o
  -3  11   4        0.10       -1.56      3.42 o
  -2  11   4      152.96      144.82      4.17 o
  -1  11   4      116.67      122.87      4.41 o
   0  11   4       32.63       35.87      4.22 o
   1  11   4      102.26      110.40      7.80 o
   2  11   4       94.16      116.68      7.80 o
   3  11   4      106.09      105.23      7.09 o
   4  11   4       10.52       10.30      4.97 o
   5  11   4       24.97       22.35      4.61 o
   6  11   4        6.16        1.27      4.66 o
   7  11   4       16.60       28.61      5.88 o
   8  11   4        0.33       -1.96      5.82 o
   9  11   4        0.21        1.57      6.11 o
  -9  12   4        3.58        2.39      4.93 o
  -8  12   4        0.09        4.55      5.34 o
  -7  12   4        3.67       -0.54      6.32 o
  -6  12   4       31.16       34.87      5.19 o
  -5  12   4      108.02      104.02      5.63 o
  -4  12   4       16.37       12.44      5.15 o
  -3  12   4      145.35      154.61      5.33 o
  -2  12   4      218.13      230.82      5.41 o
  -1  12   4      133.83      136.61      4.58 o
   0  12   4        7.07        2.73      3.85 o
   1  12   4       84.64       82.63      4.02 o
   2  12   4       50.89       55.33      3.79 o
   3  12   4      158.15      156.98      7.66 o
   4  12   4       52.05       52.92      4.78 o
   5  12   4       41.37       32.87      5.64 o
   6  12   4        0.42        3.75      5.49 o
   7  12   4        0.25        3.02      5.80 o
   8  12   4        5.21        4.63      5.99 o
  -9  13   4        6.98        7.88      4.84 o
  -8  13   4        1.99        5.53      5.98 o
  -7  13   4        3.65        7.63      4.91 o
  -6  13   4       25.55       21.37      5.56 o
  -5  13   4        0.64        4.22      5.02 o
  -4  13   4      119.44      122.36      8.82 o
  -3  13   4       33.61       36.92      4.17 o
  -2  13   4       21.58       25.81      3.60 o
  -1  13   4       39.34       35.92      4.31 o
   0  13   4       83.90       87.14      4.61 o
   1  13   4      275.67      262.07     10.52 o
   2  13   4        3.03        4.73      3.94 o
   3  13   4      318.83      314.83     15.40 o
   4  13   4      263.70      246.63     11.78 o
   5  13   4       39.29       41.98      5.67 o
   6  13   4        0.00       -6.44      4.67 o
   7  13   4        1.18        2.12      5.86 o
   8  13   4        2.63        8.92      6.13 o
  -9  14   4        0.10        4.21      4.02 o
  -8  14   4        1.43        8.53      5.42 o
  -7  14   4        8.65        7.74      5.34 o
  -6  14   4        2.83        4.43      4.50 o
  -5  14   4       42.60       42.13      6.85 o
  -4  14   4      116.81      121.06      8.50 o
  -3  14   4       36.19       40.40      4.24 o
  -2  14   4      392.74      393.97     10.55 o
  -1  14   4        0.00       -2.50      3.77 o
   0  14   4       22.32       22.69      3.65 o
   1  14   4       81.39       90.02      7.48 o
   2  14   4       27.97       27.96      3.38 o
   3  14   4      103.30       99.18      7.84 o
   4  14   4      204.19      195.64     22.26 o
   5  14   4        6.64        5.42      5.27 o
   6  14   4        2.10        8.57      4.46 o
   7  14   4        2.33       -3.97      5.86 o
   8  14   4        1.63        5.18      6.08 o
  -9  15   4        0.90        4.08      4.99 o
  -8  15   4        0.57        7.29      6.07 o
  -7  15   4        1.31        4.89      7.85 o
  -6  15   4        0.00        4.46      5.22 o
  -5  15   4       82.56       90.13      5.78 o
  -4  15   4       25.22       33.18      4.26 o
  -3  15   4       23.81       24.69      4.16 o
  -2  15   4       46.06       42.02      3.38 o
  -1  15   4      248.57      242.24      6.52 o
   0  15   4      158.41      173.94      8.31 o
   1  15   4       27.10       23.61      3.80 o
   2  15   4       12.67       12.52      3.55 o
   3  15   4        9.99        7.86      4.48 o
   4  15   4       60.55       61.74      7.28 o
   5  15   4       64.33       61.48     15.96 o
   6  15   4        1.35        0.93      6.70 o
   7  15   4        0.04        4.36      5.84 o
   8  15   4        5.40       12.53      6.02 o
  -8  16   4        0.20        8.57      8.16 o
  -7  16   4        3.35       -1.77      4.95 o
  -6  16   4       32.17       31.63      5.76 o
  -5  16   4       12.42       23.92     11.94 o
  -4  16   4       40.63       44.48      7.49 o
  -3  16   4       87.79       87.91      4.57 o
  -2  16   4      190.68      201.37      5.21 o
  -1  16   4       77.76       67.59      4.60 o
   0  16   4       16.88       16.81      4.98 o
   1  16   4       94.91      101.71      4.17 o
   2  16   4       37.52       38.82      4.30 o
   3  16   4       83.75       85.11      8.81 o
   4  16   4      201.44      186.15     13.12 o
   5  16   4        4.12       10.17      5.76 o
   6  16   4        0.00        5.58      4.71 o
   7  16   4        2.64        3.80      7.98 o
  -8  17   4       14.31       16.49      5.76 o
  -7  17   4        9.18        3.17      5.49 o
  -6  17   4        0.02        9.20      7.32 o
  -5  17   4        2.48        2.86      7.91 o
  -4  17   4       16.95       21.61      5.60 o
  -3  17   4      125.51      114.23      4.76 o
  -2  17   4      234.09      212.26     13.52 o
  -1  17   4        2.50        2.25      5.53 o
   0  17   4        0.51        0.55      3.45 o
   1  17   4      207.61      188.53      5.82 o
   2  17   4      137.69      129.97      6.56 o
   3  17   4      252.65      253.64     26.58 o
   4  17   4       22.16       21.96      5.42 o
   5  17   4        0.00        8.27      5.39 o
   6  17   4        9.18        8.02      5.73 o
   7  17   4        0.01        3.25      4.84 o
  -8  18   4        0.06        0.50      5.71 o
  -7  18   4        5.45       -3.25     10.20 o
  -6  18   4       18.70       22.60      6.44 o
  -5  18   4        0.09       -0.47      5.59 o
  -4  18   4        0.10        1.66      4.11 o
  -3  18   4        0.00        5.89      4.24 o
  -2  18   4      339.05      351.90      5.98 o
  -1  18   4       26.84       28.19      4.53 o
   0  18   4      107.37      114.17      9.45 o
   1  18   4       26.12       23.40      4.23 o
   2  18   4      100.75       97.88      3.93 o
   3  18   4        1.22       -2.01      3.93 o
   4  18   4       13.70       14.93      4.52 o
   5  18   4        0.24        5.38      9.18 o
   6  18   4       25.06       33.62      4.73 o
   7  18   4       16.38       20.11      6.04 o
  -7  19   4       10.02       12.80      6.45 o
  -6  19   4        0.21       -0.62      8.81 o
  -5  19   4        1.93        4.63      6.49 o
  -4  19   4       26.73       32.68      6.70 o
  -3  19   4       48.33       46.15      5.43 o
  -2  19   4      122.39      123.38      4.73 o
  -1  19   4       14.61       21.08      4.31 o
   0  19   4        7.01        1.76      5.49 o
   1  19   4       34.03       37.42      4.34 o
   2  19   4       30.11       26.80      3.73 o
   3  19   4        0.84        3.86      3.79 o
   4  19   4        2.23        1.93      4.41 o
   5  19   4        2.96        5.15      5.58 o
   6  19   4        0.40       -1.29      7.32 o
  -7  20   4        4.88        0.88      5.83 o
  -6  20   4        0.36        4.58      5.87 o
  -5  20   4        0.03        2.63      5.94 o
  -4  20   4       18.36       28.77      4.44 o
  -3  20   4       97.08       91.54      4.70 o
  -2  20   4       21.56       21.98      4.34 o
  -1  20   4       21.48       17.76      6.06 o
   0  20   4        5.01       12.37      4.72 o
   1  20   4       30.80       27.58      3.83 o
   2  20   4       19.66       25.56      4.92 o
   3  20   4       14.61       11.30      4.69 o
   4  20   4        4.25        6.00      5.53 o
   5  20   4        0.32        0.70      4.78 o
   6  20   4        1.87        2.04      5.69 o
  -7  21   4        5.08        6.16      9.88 o
  -6  21   4        8.08       -4.98      7.40 o
  -5  21   4        1.12        5.11      5.71 o
  -4  21   4       10.46       15.55      4.47 o
  -3  21   4        4.40        5.74      4.29 o
  -2  21   4        0.14        0.68      4.22 o
  -1  21   4       12.32       13.60      4.51 o
   0  21   4        8.36        9.59      3.82 o
   1  21   4        1.15        6.21      4.49 o
   2  21   4       10.45        9.70      4.05 o
   3  21   4        6.68        6.74      4.69 o
   4  21   4        1.51        9.21      9.03 o
   5  21   4       22.06       22.98      5.96 o
  -6  22   4        1.34        6.18      6.66 o
  -5  22   4        1.10        6.96      8.87 o
  -4  22   4        6.86        9.54      4.46 o
  -3  22   4       12.74       10.54      4.46 o
  -2  22   4        1.74        5.43      4.30 o
  -1  22   4       15.50       15.66      4.09 o
   0  22   4       47.87       46.64      4.61 o
   1  22   4        3.03        7.85      4.72 o
   2  22   4        0.30        1.68      3.93 o
   3  22   4        0.93        4.00      4.91 o
   4  22   4       23.44       18.36      7.97 o
   5  22   4        0.75        3.90      4.71 o
  -5  23   4       21.56       26.15      6.10 o
  -4  23   4        1.31        4.17      4.47 o
  -3  23   4       13.49       15.30      3.96 o
  -2  23   4        1.82        1.73      3.87 o
  -1  23   4        4.24        2.54      3.82 o
   0  23   4        7.50       14.36      4.41 o
   1  23   4       15.55       19.78      5.43 o
   2  23   4        0.03        6.33      4.73 o
   3  23   4        0.00        1.30      4.32 o
   4  23   4       32.86       42.24      5.58 o
  -5  24   4        2.90       -6.80      6.99 o
  -4  24   4        0.41        2.34      3.98 o
  -3  24   4        3.20        2.20      4.50 o
  -2  24   4        0.73        6.82      4.37 o
  -1  24   4        1.42        3.26      6.56 o
   0  24   4        0.01       -0.62      3.79 o
   1  24   4        9.24       10.02      4.65 o
   2  24   4        7.79        4.39      4.09 o
   3  24   4        0.80        9.69      5.21 o
   4  24   4        1.71        8.73      5.98 o
  -4  25   4        4.77        3.82      4.20 o
  -3  25   4        0.02       -1.88      4.64 o
  -2  25   4       11.09       10.03      4.50 o
  -1  25   4        6.17       10.53      5.01 o
   0  25   4       21.32       15.07      4.93 o
   1  25   4        7.56        9.03      3.64 o
   2  25   4        5.66        9.97      5.03 o
   3  25   4        0.56        4.51      4.39 o
  -3  26   4        0.09        1.50      8.84 o
  -2  26   4       16.90       16.86      4.67 o
  -1  26   4        0.63        7.96      4.69 o
   0  26   4        0.18       -3.47      4.75 o
   1  26   4        4.02        4.89      5.01 o
 -10   1   5        0.14        7.64      5.47 o
  -9   1   5        6.24        4.84      4.30 o
  -8   1   5        7.63        6.04      5.54 o
  -7   1   5       73.27       65.34      6.98 o
  -5   1   5       74.63       74.13      6.99 o
  -4   1   5       36.24       38.35      4.46 o
  -3   1   5       13.85       17.22      3.48 o
  -2   1   5       32.95       29.88      3.11 o
  -1   1   5       49.06       62.75      4.41 o
   0   1   5      274.51      268.06      8.84 o
   1   1   5        3.99        4.25      2.81 o
   2   1   5        9.56       10.59      3.38 o
   3   1   5       72.57       70.02      4.82 o
   4   1   5        0.07        1.19      3.10 o
   5   1   5        1.93        5.30      3.59 o
   6   1   5        3.52        4.44      3.67 o
   7   1   5       28.40       30.77      3.50 o
   8   1   5        0.06        1.22      3.94 o
   9   1   5        0.10        3.95      4.11 o
 -10   2   5        0.44       -1.29      5.63 o
  -9   2   5        1.39        1.14      5.05 o
  -8   2   5        7.76        7.08      4.09 o
  -7   2   5       88.22       86.33      7.73 o
  -6   2   5       13.21       14.52      3.93 o
  -5   2   5      129.39      116.26      5.40 o
  -4   2   5       17.92       16.29      4.36 o
  -3   2   5        1.15       -1.15      3.51 o
  -2   2   5       63.68       63.24      3.72 o
  -1   2   5       17.60       17.66      3.03 o
   0   2   5       87.56       92.11      4.14 o
   1   2   5       18.19       19.04      2.61 o
   2   2   5        2.77        3.43      2.70 o
   3   2   5        3.91        6.98      3.48 o
   4   2   5        2.95        4.06      3.60 o
   5   2   5       13.24       16.60      3.66 o
   6   2   5        0.64        5.35      3.79 o
   7   2   5       19.03       21.86      3.48 o
   8   2   5        4.68       11.10      4.20 o
   9   2   5        0.02        2.34      4.12 o
 -10   3   5        0.75        5.05      6.42 o
  -9   3   5        1.53        7.40      5.22 o
  -8   3   5        0.08        3.82      5.03 o
  -7   3   5       15.61       17.57      5.33 o
  -6   3   5       32.46       31.26      3.58 o
  -5   3   5        8.80        1.57      4.57 o
  -4   3   5        3.62        3.01      4.08 o
  -3   3   5       21.76       12.35      4.30 o
  -2   3   5        1.55        6.58      4.28 o
  -1   3   5      538.15      565.63      6.90 o
   0   3   5        4.01        6.34      3.61 o
   1   3   5        1.20        5.08      3.25 o
   2   3   5       18.87       23.08      3.45 o
   3   3   5      220.53      206.66      4.22 o
   4   3   5       44.64       44.64      3.56 o
   5   3   5      433.65      393.44     11.77 o
   6   3   5       26.68       17.67      3.98 o
   7   3   5       24.53       25.35      4.29 o
   8   3   5        3.43        4.12      4.20 o
   9   3   5        2.66        4.77      3.65 o
 -10   4   5        0.07        5.57      4.30 o
  -9   4   5       11.20       11.88      4.21 o
  -8   4   5        8.59        9.05      3.57 o
  -7   4   5       14.74       17.52      4.09 o
  -6   4   5        0.86       -1.44      3.38 o
  -5   4   5      118.43      109.66      5.42 o
  -4   4   5       52.63       59.81      6.91 o
  -3   4   5       19.99       10.05      6.14 o
  -2   4   5      656.62      652.71      6.55 o
  -1   4   5       65.92       64.56      3.39 o
   0   4   5      627.74      582.11     10.08 o
   1   4   5        3.73        5.72      3.23 o
   2   4   5        3.58        7.20      3.43 o
   3   4   5      173.81      175.17      6.73 o
   4   4   5        9.00        9.38      3.13 o
   5   4   5     1258.90     1219.70     42.73 o
   6   4   5       12.57       14.59      3.43 o
   7   4   5        5.63        8.43      3.23 o
   8   4   5        2.15       -0.55      3.97 o
   9   4   5        2.76        1.29      4.20 o
 -10   5   5        0.02        6.17      3.87 o
  -9   5   5        6.63        7.06      3.59 o
  -8   5   5        0.11        1.88      3.90 o
  -7   5   5      175.96      173.53      5.52 o
  -6   5   5        9.82       11.48      3.33 o
  -5   5   5      216.22      210.27     10.80 o
  -4   5   5       31.21       32.76      6.97 o
  -3   5   5      114.38      137.56      6.96 o
  -2   5   5      147.27      158.91      5.02 o
  -1   5   5      619.80      602.88     11.46 o
   0   5   5       30.72       30.10      3.06 o
   1   5   5      160.30      155.33     13.12 o
   2   5   5      246.37      254.35      9.54 o
   3   5   5       10.63       10.06      3.44 o
   4   5   5      114.83      102.98      3.93 o
   5   5   5      669.99      666.95     26.85 o
   6   5   5       39.63       38.73      3.88 o
   7   5   5       34.17       29.04      4.05 o
   8   5   5        0.03        5.88      4.25 o
   9   5   5        1.02       -1.79      4.19 o
 -10   6   5        0.00        5.72      4.40 o
  -9   6   5       10.20        6.04      4.16 o
  -8   6   5        2.03        3.81      3.55 o
  -7   6   5       21.85       24.26      4.95 o
  -6   6   5        0.10        2.72      4.68 o
  -5   6   5      254.21      248.74      4.91 o
  -4   6   5       59.13       53.32      6.79 o
  -3   6   5       32.10       30.49      6.54 o
  -2   6   5      337.55      360.14      5.28 o
  -1   6   5       51.64       60.41      3.33 o
   0   6   5      348.89      392.86      7.03 o
   1   6   5      122.89      135.25      4.16 o
   2   6   5        9.00       14.02      3.34 o
   3   6   5       91.14       87.76      4.45 o
   4   6   5       48.39       41.63      3.46 o
   5   6   5      116.19      115.50      4.16 o
   6   6   5       10.73       10.57      3.46 o
   7   6   5       50.26       47.98      4.43 o
   8   6   5        0.80        3.82      4.05 o
   9   6   5        0.52        2.77      4.46 o
 -10   7   5        0.62       -1.17      4.56 o
  -9   7   5        0.02        0.44      4.18 o
  -8   7   5        1.71        3.49      4.73 o
  -7   7   5       51.20       47.37      4.81 o
  -6   7   5      109.51       96.34      6.79 o
  -5   7   5       60.73       62.75      5.12 o
  -4   7   5       35.27       35.54      7.50 o
  -3   7   5       15.25        9.23      4.57 o
  -2   7   5       55.89       62.89      4.02 o
  -1   7   5       18.59       20.84      3.75 o
   0   7   5      157.20      164.71      4.79 o
   1   7   5       45.16       47.27      4.03 o
   2   7   5       38.70       45.54      4.09 o
   3   7   5      151.32      153.10      4.82 o
   4   7   5       60.53       60.57      4.00 o
   5   7   5       49.16       50.31      4.21 o
   6   7   5        9.18       11.64      4.00 o
   7   7   5       56.84       52.54      3.81 o
   8   7   5        0.75        2.18      4.31 o
 -10   8   5        0.13        6.04      5.56 o
  -9   8   5        1.40        2.99      3.74 o
  -8   8   5        0.36       -4.25      6.51 o
  -7   8   5        0.24        7.28      3.95 o
  -6   8   5        0.20        3.05      4.58 o
  -5   8   5        5.55       17.70      4.75 o
  -4   8   5       76.95       84.51      5.16 o
  -3   8   5        3.25       -4.81      7.08 o
  -2   8   5       66.39       69.04      3.55 o
  -1   8   5       45.40       46.57      4.58 o
   0   8   5       25.31       27.05      3.04 o
   1   8   5        9.51       11.22      3.51 o
   2   8   5       52.36       54.14      3.51 o
   3   8   5        6.93       11.65      3.50 o
   4   8   5       84.82       79.21      6.18 o
   5   8   5        0.52        8.60      4.66 o
   6   8   5       17.80       10.13      4.32 o
   7   8   5       13.54       14.17      4.21 o
   8   8   5        0.00        3.21      4.42 o
 -10   9   5        0.24        3.49      4.18 o
  -9   9   5        1.54       -1.12      4.23 o
  -8   9   5        4.89        1.67      4.94 o
  -7   9   5        0.67        0.90      6.52 o
  -6   9   5        0.88        5.33      4.77 o
  -5   9   5      129.99      130.75      9.13 o
  -4   9   5       12.17       14.07     11.69 o
  -3   9   5       55.27       62.42      4.15 o
  -2   9   5      202.95      209.30      5.43 o
  -1   9   5       18.11       23.14      4.86 o
   0   9   5        1.56        4.86      3.70 o
   1   9   5      165.83      153.81      3.60 o
   2   9   5       37.03       34.50      3.50 o
   3   9   5        1.51        0.12      3.10 o
   4   9   5       11.01       14.87      3.38 o
   5   9   5        0.02        3.13      4.00 o
   6   9   5        6.49        9.36      4.18 o
   7   9   5        0.00        7.37      5.12 o
   8   9   5        0.22        1.10      4.45 o
  -9  10   5        1.97        5.61      4.38 o
  -8  10   5        4.23        6.82      4.22 o
  -7  10   5        9.63        6.29      4.75 o
  -6  10   5        9.60       10.76      6.51 o
  -5  10   5       37.15       37.38      9.28 o
  -4  10   5      107.33      112.11      8.80 o
  -3  10   5        2.34        3.16      3.50 o
  -2  10   5      126.98      128.81      4.47 o
  -1  10   5       45.56       44.38      3.70 o
   0  10   5      625.13      593.77     37.78 o
   1  10   5       72.62       69.39      4.17 o
   2  10   5       47.59       45.63      6.30 o
   3  10   5        0.03        4.16      4.35 o
   4  10   5        2.94       -0.10      4.56 o
   5  10   5        1.76       -0.28      4.14 o
   6  10   5        8.75        8.31      4.88 o
   7  10   5        0.00       -2.82      3.67 o
   8  10   5        0.03       -3.95      7.63 o
  -9  11   5        2.48       -0.19      4.04 o
  -8  11   5        4.06        7.49      5.17 o
  -7  11   5        0.05        0.74      4.12 o
  -6  11   5        2.95        4.23      4.84 o
  -5  11   5        9.96       13.88      5.20 o
  -4  11   5        0.89        8.17      5.00 o
  -3  11   5       11.28       13.17      4.02 o
  -2  11   5        0.56        3.16      3.22 o
  -1  11   5        1.59        4.82      3.86 o
   0  11   5       17.86       16.36      7.10 o
   1  11   5       18.85       16.93      3.93 o
   2  11   5       21.53       22.91      4.01 o
   3  11   5       20.16       17.57      3.70 o
   4  11   5        0.00        4.97      4.51 o
   5  11   5        2.24        3.87      3.94 o
   6  11   5        6.45        7.40      5.28 o
   7  11   5        2.76        8.55      5.66 o
   8  11   5        0.93        8.46      5.87 o
  -9  12   5        1.84        6.15      4.53 o
  -8  12   5        1.11        3.31      4.22 o
  -7  12   5        1.81        5.22      4.86 o
  -6  12   5        0.02       -1.52      4.75 o
  -5  12   5        6.01        3.81      4.96 o
  -4  12   5      300.57      310.39     13.00 o
  -3  12   5      127.43      129.56      4.64 o
  -2  12   5        8.98       11.30      4.14 o
  -1  12   5       67.35       75.14      4.24 o
   0  12   5        1.95        7.68      3.54 o
   1  12   5       17.45       20.22      3.43 o
   2  12   5      320.01      310.36     18.84 o
   3  12   5        0.19       -4.51      3.67 o
   4  12   5       17.80       14.47      4.36 o
   5  12   5       18.69       18.11      4.20 o
   6  12   5        0.03       -3.84      5.01 o
   7  12   5        0.46       -3.49      5.68 o
   8  12   5        2.08        4.35      4.98 o
  -9  13   5        1.51        4.36      4.47 o
  -8  13   5        1.54        7.98      6.00 o
  -7  13   5        0.91        6.23      4.95 o
  -6  13   5        5.25        6.06      4.87 o
  -5  13   5       21.48       24.48      9.25 o
  -4  13   5       19.42       22.56      5.22 o
  -3  13   5       47.12       40.33      3.92 o
  -2  13   5       39.90       38.09      4.32 o
  -1  13   5       38.85       47.34      4.26 o
   0  13   5        0.07       -3.76      4.93 o
   1  13   5      120.34      123.99      5.68 o
   2  13   5      103.27      107.83      3.46 o
   3  13   5        2.30        4.93      3.42 o
   4  13   5        0.26        0.32      3.08 o
   5  13   5        4.19        4.75      3.50 o
   6  13   5        2.77       11.37      4.55 o
   7  13   5        0.71        0.91      5.83 o
  -9  14   5        6.40        1.85      4.19 o
  -8  14   5        6.16        7.02      4.71 o
  -7  14   5        0.43        3.00      5.20 o
  -6  14   5       25.00       21.11      5.08 o
  -5  14   5       31.36       33.49      4.96 o
  -4  14   5      119.32      103.50      3.85 o
  -3  14   5      110.54      108.94      4.29 o
  -2  14   5      145.92      144.75      4.04 o
  -1  14   5        1.62        5.61      4.22 o
   0  14   5        3.65        6.02      4.04 o
   1  14   5      345.72      359.67      6.94 o
   2  14   5       92.20       94.39      4.09 o
   3  14   5      157.65      140.34      4.23 o
   4  14   5        8.00        4.18      4.21 o
   5  14   5        2.43       -2.15      3.59 o
   6  14   5        0.64        6.19     10.17 o
   7  14   5        0.00        0.81      4.74 o
  -8  15   5       11.79        9.18      5.65 o
  -7  15   5        0.21        8.27      4.64 o
  -6  15   5        3.50        3.59      5.23 o
  -5  15   5       57.01       52.55      5.26 o
  -4  15   5      134.95      135.68      4.79 o
  -3  15   5        0.57        4.11      4.07 o
  -2  15   5      141.58      150.09      4.07 o
  -1  15   5        0.13       -0.71      3.45 o
   0  15   5      121.28      119.72      6.62 o
   1  15   5      177.78      191.41      5.30 o
   2  15   5       44.82       42.53      3.91 o
   3  15   5       60.69       46.05      3.24 o
   4  15   5       31.82       25.59      4.56 o
   5  15   5        0.35        1.92      4.28 o
   6  15   5        5.58       -4.08      5.67 o
   7  15   5        5.64        5.88      4.87 o
  -8  16   5        0.01       -0.89      4.76 o
  -7  16   5        0.31        3.26     11.77 o
  -6  16   5        8.88        4.37      5.39 o
  -5  16   5        1.69        5.99      5.26 o
  -4  16   5       19.16       20.08      3.50 o
  -3  16   5      136.92      125.12      5.50 o
  -2  16   5      147.35      161.78      6.52 o
  -1  16   5       42.47       43.92      4.16 o
   0  16   5       16.83       22.58      3.74 o
   1  16   5      166.78      164.56      4.01 o
   2  16   5      140.52      123.29      4.16 o
   3  16   5       59.01       53.81      3.55 o
   4  16   5       43.84       55.29      5.31 o
   5  16   5        2.84        4.41      5.13 o
   6  16   5        8.31       20.86      5.88 o
   7  16   5        0.57        1.68      4.43 o
  -8  17   5        4.32        5.79      5.76 o
  -7  17   5        0.16       -3.51      5.55 o
  -6  17   5        3.02        7.08      4.81 o
  -5  17   5       18.27       21.68      4.77 o
  -4  17   5       16.39       10.66      4.19 o
  -3  17   5        5.26        8.26      3.45 o
  -2  17   5      133.66      138.06     10.16 o
  -1  17   5        2.22        7.49      3.31 o
   0  17   5        9.93        4.44      4.18 o
   1  17   5       66.38       71.38      6.63 o
   2  17   5      231.26      220.77      7.86 o
   3  17   5      117.80      108.97      4.16 o
   4  17   5       37.55       29.81      4.37 o
   5  17   5        0.06        7.17      5.97 o
   6  17   5        2.76        6.70      7.13 o
  -7  18   5        0.13        1.18      4.70 o
  -6  18   5        0.36        5.54      4.85 o
  -5  18   5        1.41        4.33      4.62 o
  -4  18   5        0.62        3.61      4.25 o
  -3  18   5       18.04       19.80      4.39 o
  -2  18   5        6.16        8.25      3.10 o
  -1  18   5        0.31        7.23      4.22 o
   0  18   5       14.92       20.89      5.66 o
   1  18   5        3.44        3.30      4.44 o
   2  18   5       17.13       19.40      4.11 o
   3  18   5       56.91       62.54      3.89 o
   4  18   5        6.30        9.08      5.77 o
   5  18   5        2.01        6.74      8.14 o
   6  18   5        0.02       -1.75      5.51 o
  -7  19   5        0.00        6.09      5.88 o
  -6  19   5        0.15       -2.84      8.42 o
  -5  19   5        0.06       -0.03      4.75 o
  -4  19   5       15.09       15.64      4.35 o
  -3  19   5        0.65        5.81      4.25 o
  -2  19   5       12.73       10.90      3.94 o
  -1  19   5       42.54       42.18      3.91 o
   0  19   5        0.99        1.11      3.71 o
   1  19   5        0.42        2.07      4.48 o
   2  19   5        8.43       14.17      3.10 o
   3  19   5       19.76       17.87      3.85 o
   4  19   5       18.23       15.01      5.44 o
   5  19   5        0.16       -0.98      4.47 o
   6  19   5        0.76       -6.67      8.85 o
  -6  20   5        0.02      -10.30      6.36 o
  -5  20   5        0.22        9.82      5.75 o
  -4  20   5        0.58        5.51      4.40 o
  -3  20   5        0.13        1.03      4.56 o
  -2  20   5        1.05       15.38      4.74 o
  -1  20   5        3.21        0.86      4.47 o
   0  20   5        0.00        2.64      3.82 o
   1  20   5        4.75        6.00      3.98 o
   2  20   5        5.81       10.58      3.47 o
   3  20   5        0.54        9.05      4.55 o
   4  20   5        0.93        6.74      3.80 o
   5  20   5        0.18        6.57      7.00 o
  -6  21   5        8.83        5.04      6.09 o
  -5  21   5        3.60        3.35      5.63 o
  -4  21   5       10.06       10.44      4.50 o
  -3  21   5        0.70        1.85      3.77 o
  -2  21   5       22.86       21.82      4.50 o
  -1  21   5        3.96        8.07      4.29 o
   0  21   5        8.05        7.02      3.66 o
   1  21   5        0.06        2.15      4.01 o
   2  21   5        0.27        4.91      4.18 o
   3  21   5        0.00       -1.74      4.62 o
   4  21   5        2.75       15.17      5.71 o
   5  21   5        2.11        4.39      5.85 o
  -5  22   5        3.37        3.08      8.99 o
  -4  22   5        4.19        7.05      4.48 o
  -3  22   5        0.25        1.75      4.42 o
  -2  22   5        1.01        2.92      3.96 o
  -1  22   5       23.28       23.95      4.53 o
   0  22   5        5.61       12.89      4.47 o
   1  22   5        0.02       -0.06      3.77 o
   2  22   5        0.02        6.98      3.61 o
   3  22   5       22.76       30.26      5.11 o
   4  22   5        0.40        5.49      5.83 o
  -5  23   5        0.57        2.69      8.08 o
  -4  23   5        0.45        1.07      4.48 o
  -3  23   5        0.12        1.30      4.49 o
  -2  23   5       15.24       16.53      5.26 o
  -1  23   5        0.44       -1.01      3.85 o
   0  23   5        4.98        7.69      4.87 o
   1  23   5        0.00        8.91      4.71 o
   2  23   5        1.54        6.32      4.31 o
   3  23   5        2.44        1.62      4.27 o
  -4  24   5        0.23        2.89      4.67 o
  -3  24   5        2.23        2.97      6.15 o
  -2  24   5        0.39        4.68      3.90 o
  -1  24   5        0.03       -0.91      4.56 o
   0  24   5        0.47        2.15      4.58 o
   1  24   5       11.17       11.01      4.64 o
   2  24   5        0.01        1.42      4.38 o
  -2  25   5        2.84        2.69      4.65 o
  -1  25   5        6.27        5.99      4.76 o
   0  25   5        2.71        0.63      4.15 o
   1  25   5       25.54       25.14      4.24 o
 -10   0   6        3.50        1.76      7.66 o
  -9   0   6        8.46       13.39      7.64 o
  -8   0   6        0.84        8.31      6.96 o
  -6   0   6       51.31       43.54      4.81 o
  -5   0   6        8.70        7.88      6.07 o
  -4   0   6       27.70       27.43      4.48 o
  -3   0   6        0.24        2.33      6.13 o
  -2   0   6       98.09       76.12      6.52 o
  -1   0   6       13.70       16.84      4.64 o
   0   0   6        5.09        3.95      4.66 o
   1   0   6        9.50       11.17      4.81 o
   2   0   6        0.32       -1.48      4.19 o
   3   0   6       20.32       19.73      3.79 o
   4   0   6       42.14       40.35      5.06 o
   5   0   6      114.79      118.62      8.39 o
   6   0   6        0.00        1.24      4.21 o
   7   0   6        1.31        1.51      6.90 o
   8   0   6        0.56       -0.81      5.62 o
 -10   1   6        0.00        8.10      5.64 o
  -9   1   6        0.90        0.91      4.34 o
  -8   1   6        3.62       -1.75      2.95 o
  -7   1   6       13.04       14.83      4.65 o
  -6   1   6       54.51       57.61      6.69 o
  -5   1   6        0.02       -1.94      4.34 o
  -4   1   6        0.01        3.51      4.21 o
  -3   1   6       73.44       79.27      3.88 o
  -2   1   6        7.50       12.80      4.48 o
  -1   1   6        1.18        6.19      4.45 o
   0   1   6        0.08        4.63      2.99 o
   1   1   6       35.63       23.11      3.45 o
   2   1   6       11.00       11.28      2.85 o
   3   1   6        0.30        2.21      3.36 o
   4   1   6        1.73        6.26      3.47 o
   5   1   6       15.56       19.20      3.56 o
   6   1   6       14.76       15.15      3.61 o
   7   1   6        0.14        0.85      3.69 o
   8   1   6        1.17        1.74      3.87 o
 -10   2   6        1.09        4.12      4.55 o
  -9   2   6        0.37       -0.96      4.12 o
  -8   2   6        2.25        1.74      3.89 o
  -7   2   6        3.56        2.78      3.82 o
  -6   2   6        0.02        9.65      6.46 o
  -5   2   6       21.44       20.27      6.14 o
  -4   2   6       13.66       14.74      3.60 o
  -3   2   6        5.15        6.48      4.33 o
  -2   2   6       29.70       32.67      4.64 o
  -1   2   6        0.15        3.76      2.79 o
   0   2   6       53.69       58.22      3.45 o
   1   2   6       49.59       60.31      5.95 o
   2   2   6        3.26        7.46      3.28 o
   3   2   6      106.77       99.81      3.61 o
   4   2   6       67.74       62.68      3.32 o
   5   2   6        1.38        3.52      3.17 o
   6   2   6        3.11        2.87      3.63 o
   7   2   6       31.20       33.31      3.92 o
   8   2   6        0.02        1.38      3.95 o
 -10   3   6        0.43        5.84      4.45 o
  -9   3   6        2.56        3.46      4.11 o
  -8   3   6       16.37       19.66      4.05 o
  -7   3   6        2.10        6.66      4.57 o
  -6   3   6      139.64      126.36      5.40 o
  -5   3   6       26.35       26.31      6.16 o
  -4   3   6        2.86        3.74      4.20 o
  -3   3   6       12.72       13.49      5.47 o
  -2   3   6       15.93       14.79      6.09 o
  -1   3   6      148.16      154.04      5.34 o
   0   3   6        9.55       10.51      3.79 o
   1   3   6       53.82       49.61      3.58 o
   2   3   6      177.32      175.96      7.37 o
   3   3   6        0.01        4.36      3.44 o
   4   3   6        0.47       -1.78      3.05 o
   5   3   6      190.08      182.78      5.04 o
   6   3   6       24.38       19.71      3.25 o
   7   3   6       14.47       20.73      4.03 o
   8   3   6       14.56       15.68      4.14 o
 -10   4   6        0.01        4.20      4.37 o
  -9   4   6        0.05       -2.13      3.45 o
  -8   4   6       25.64       21.42      4.15 o
  -7   4   6       25.38       28.39      4.71 o
  -6   4   6      106.96      108.53     17.10 o
  -5   4   6      105.92      101.75      6.99 o
  -4   4   6       21.98       30.86      6.20 o
  -3   4   6        2.61        7.91      4.29 o
  -2   4   6      128.49      128.44      4.24 o
  -1   4   6        2.05        4.17      3.23 o
   0   4   6      711.51      715.80      8.39 o
   1   4   6        8.76        8.24      3.27 o
   2   4   6      179.91      195.84      4.49 o
   3   4   6       61.70       69.45      5.52 o
   4   4   6        2.62        6.41      3.45 o
   5   4   6       56.52       59.82      5.01 o
   6   4   6       21.63       27.80      3.73 o
   7   4   6        0.00        1.07      3.83 o
   8   4   6        2.42        3.97      4.17 o
  -9   5   6        0.83       -2.24      3.58 o
  -8   5   6       18.78       18.41      4.88 o
  -7   5   6       33.83       26.81      4.57 o
  -6   5   6       84.65       85.67      6.89 o
  -5   5   6       61.09       55.43      6.97 o
  -4   5   6       23.04       19.71      4.51 o
  -3   5   6        1.29        5.29      4.29 o
  -2   5   6      345.12      370.56      5.39 o
  -1   5   6       83.20       94.51      4.30 o
   0   5   6      457.94      479.84      7.19 o
   1   5   6       53.25       55.50      3.39 o
   2   5   6        9.16        9.99      3.33 o
   3   5   6      474.32      476.76      9.74 o
   4   5   6       19.70       23.96      3.55 o
   5   5   6        5.76       10.50      3.22 o
   6   5   6       55.10       51.81      3.90 o
   7   5   6        2.20        3.10      3.55 o
   8   5   6        0.73        7.56      4.35 o
  -9   6   6        6.34        9.01      3.59 o
  -8   6   6        3.45       -3.44      5.41 o
  -7   6   6       29.12       19.33      4.73 o
  -6   6   6      147.53      137.07      4.60 o
  -5   6   6        0.10        1.10      4.51 o
  -4   6   6       42.83       44.19      6.54 o
  -3   6   6       63.09       67.43      6.67 o
  -2   6   6      106.48      117.58      5.49 o
  -1   6   6        0.22       -0.51      3.70 o
   0   6   6        5.42       12.50      3.34 o
   1   6   6       28.70       29.76      3.41 o
   2   6   6       57.88       53.79      4.94 o
   3   6   6      813.16      801.41     30.43 o
   4   6   6      182.97      166.13      3.63 o
   5   6   6      209.40      190.67      7.68 o
   6   6   6        0.58        0.38      3.48 o
   7   6   6        1.28       -1.69      4.08 o
   8   6   6        2.95        2.86      4.33 o
  -9   7   6        0.04        0.17      4.20 o
  -8   7   6       22.62       19.46      5.12 o
  -7   7   6        0.05        6.32      4.63 o
  -6   7   6       25.82       18.11      3.83 o
  -5   7   6        0.76        2.28      4.61 o
  -4   7   6        0.21        5.27      6.91 o
  -3   7   6        2.47        3.31      4.61 o
  -2   7   6      387.12      392.54     13.83 o
  -1   7   6       19.57       21.64      3.76 o
   0   7   6      114.41      107.49      6.06 o
   1   7   6        4.43        7.48      5.19 o
   2   7   6        2.63        6.64      4.39 o
   3   7   6      387.82      410.73      5.17 o
   4   7   6       38.75       49.18      4.54 o
   5   7   6        1.42        5.57      5.78 o
   6   7   6        0.91       -2.30      3.36 o
   7   7   6       16.12       17.66      3.61 o
   8   7   6        0.61        1.70      4.54 o
  -9   8   6        1.82        2.40      3.62 o
  -8   8   6        0.00       -3.39      3.95 o
  -7   8   6        2.07        6.03      3.79 o
  -6   8   6       19.33       22.11      3.81 o
  -5   8   6        3.90       10.97      4.61 o
  -4   8   6       85.33       80.76      7.32 o
  -3   8   6      121.49      123.82      6.81 o
  -2   8   6       34.15       46.22      4.59 o
  -1   8   6        0.13        5.80      3.10 o
   0   8   6        7.10       10.96      2.86 o
   1   8   6       77.78       76.59      7.35 o
   2   8   6       62.23       64.32      4.08 o
   3   8   6       11.40       12.08      4.18 o
   4   8   6        4.10        2.91      3.68 o
   5   8   6        0.28       -0.97      4.47 o
   6   8   6        6.84        4.34      3.97 o
   7   8   6        1.54        2.83      3.73 o
   8   8   6        2.20        0.16      5.22 o
  -9   9   6        0.07        4.38      4.24 o
  -8   9   6        3.39       -2.88      4.92 o
  -7   9   6        0.59       -0.61      4.60 o
  -6   9   6        0.62        0.72      3.73 o
  -5   9   6        9.00       10.96      6.35 o
  -4   9   6       41.72       41.68      4.19 o
  -3   9   6       11.62        8.09      6.54 o
  -2   9   6        0.22        2.30      3.97 o
  -1   9   6       15.10       17.40      3.70 o
   0   9   6       13.36       18.17      3.95 o
   1   9   6        2.56        0.95      3.79 o
   2   9   6        8.64       15.21      3.87 o
   3   9   6       53.50       58.76      4.18 o
   4   9   6       15.07       14.55      4.16 o
   5   9   6        0.97        0.25      4.38 o
   6   9   6        0.22        3.84      4.12 o
   7   9   6        0.05        8.49      5.02 o
  -9  10   6        0.45       -5.80      4.39 o
  -8  10   6        0.02        5.55      4.91 o
  -7  10   6        0.00        2.56      4.76 o
  -6  10   6       10.34        4.27      4.69 o
  -5  10   6       13.64       10.59      3.83 o
  -4  10   6       15.48       22.88      4.89 o
  -3  10   6        3.05       13.30      3.85 o
  -2  10   6       19.56       22.42      4.81 o
  -1  10   6        0.37        4.85      3.66 o
   0  10   6        8.94       15.32      3.76 o
   1  10   6       39.55       41.42      4.90 o
   2  10   6        1.09        4.64      3.44 o
   3  10   6        0.66       -2.22      5.07 o
   4  10   6        1.86        3.26      3.52 o
   5  10   6        2.26        5.93      3.47 o
   6  10   6        3.71        4.19      4.85 o
   7  10   6        2.02        3.98      4.52 o
  -9  11   6        0.00       -4.41      5.29 o
  -8  11   6        0.36        2.42      4.97 o
  -7  11   6        3.11        6.69      4.81 o
  -6  11   6        0.11       -1.48      4.77 o
  -5  11   6        5.76       10.88      4.71 o
  -4  11   6       27.40       28.13      4.84 o
  -3  11   6        3.31        3.74      3.92 o
  -2  11   6       12.80       11.62      4.71 o
  -1  11   6       63.44       63.99      3.47 o
   0  11   6       22.98       23.49      4.71 o
   1  11   6        0.00        5.60      3.81 o
   2  11   6       74.56       76.30      4.17 o
   3  11   6       13.17       12.87      3.50 o
   4  11   6        3.78        8.14      4.36 o
   5  11   6       12.68        8.31      5.29 o
   6  11   6        0.42       -0.25      4.09 o
   7  11   6        0.55        4.37      5.36 o
  -8  12   6        0.24        0.94      4.93 o
  -7  12   6        0.72        1.84      4.11 o
  -6  12   6        0.34       -0.33      7.98 o
  -5  12   6        2.12        8.62      4.76 o
  -4  12   6        8.28       13.72      3.96 o
  -3  12   6       48.77       52.56      2.93 o
  -2  12   6       29.68       26.07      3.76 o
  -1  12   6        7.00        5.45      3.39 o
   0  12   6        0.17        8.90      3.35 o
   1  12   6        0.57        2.51      3.75 o
   2  12   6        1.98        1.30      3.89 o
   3  12   6        3.22       11.99      6.38 o
   4  12   6        0.30        3.82      3.76 o
   5  12   6        5.53        8.57      4.60 o
   6  12   6        0.18       -6.90      5.01 o
   7  12   6        0.02        0.44      5.75 o
  -8  13   6        0.05        1.08      4.34 o
  -7  13   6        0.08        9.01      5.03 o
  -6  13   6        0.06        6.53      4.90 o
  -5  13   6        0.91        6.01      4.87 o
  -4  13   6        0.00        4.46      4.47 o
  -3  13   6       23.69       18.77      3.43 o
  -2  13   6       15.36       15.74      3.17 o
  -1  13   6      131.02      136.72      3.93 o
   0  13   6        7.97        7.09      3.02 o
   1  13   6      112.63      112.12      3.86 o
   2  13   6       26.27       28.35      3.59 o
   3  13   6        4.42        5.16      3.89 o
   4  13   6        0.30        1.37      4.34 o
   5  13   6        0.67        0.28      4.73 o
   6  13   6        0.03       -1.30      4.15 o
   7  13   6        0.17       -2.87      4.78 o
  -8  14   6        1.60       -4.77      7.56 o
  -7  14   6        4.73        8.07      5.12 o
  -6  14   6        6.80        7.79      4.97 o
  -5  14   6        0.27        1.04      7.08 o
  -4  14   6       66.70       70.30      4.45 o
  -3  14   6        0.45       -2.44      3.42 o
  -2  14   6       49.83       56.54      3.63 o
  -1  14   6        2.09        5.48      4.79 o
   0  14   6       21.93       23.72      3.08 o
   1  14   6       39.39       38.46      3.11 o
   2  14   6      112.04      118.61      6.87 o
   3  14   6       19.46       24.40      3.92 o
   4  14   6        5.47        3.61      3.37 o
   5  14   6        0.08        4.94      3.91 o
   6  14   6        1.57        0.35      4.76 o
  -8  15   6        1.09        1.08      4.81 o
  -7  15   6        0.16       -1.74      4.25 o
  -6  15   6        2.01        4.15      8.25 o
  -5  15   6       16.10        9.55      5.94 o
  -4  15   6       34.38       42.59      5.26 o
  -3  15   6      197.39      192.29      6.38 o
  -2  15   6       34.34       35.11      3.54 o
  -1  15   6        0.33        4.22      3.40 o
   0  15   6        1.37        0.53      3.26 o
   1  15   6        3.34        5.76      3.11 o
   2  15   6      289.52      309.72      8.55 o
   3  15   6       11.50       10.70      3.14 o
   4  15   6       57.99       60.77      4.55 o
   5  15   6        7.33        8.78      4.04 o
   6  15   6        1.53        9.16      4.71 o
  -7  16   6        0.14       -6.25      6.38 o
  -6  16   6        3.50        9.55      5.14 o
  -5  16   6        0.25        2.17      4.30 o
  -4  16   6      238.39      233.04      9.13 o
  -3  16   6       23.08       23.06      4.79 o
  -2  16   6       37.52       42.53      4.13 o
  -1  16   6       22.12       23.85      3.76 o
   0  16   6       35.89       36.06      3.50 o
   1  16   6      141.59      130.49      4.65 o
   2  16   6      226.64      207.01      4.33 o
   3  16   6       44.57       41.93      3.98 o
   4  16   6        5.79        6.39      3.69 o
   5  16   6       11.64       22.45      5.38 o
   6  16   6       12.27       20.02      4.72 o
  -7  17   6        0.57        8.23      5.80 o
  -6  17   6        0.43       -2.41      8.25 o
  -5  17   6       24.86       18.71      4.44 o
  -4  17   6      104.77       97.48      7.78 o
  -3  17   6        1.72        6.60      4.04 o
  -2  17   6        2.34        7.09      3.38 o
  -1  17   6       14.13       10.92      4.16 o
   0  17   6       31.72       34.94      4.39 o
   1  17   6       37.12       34.64      3.29 o
   2  17   6        1.36        1.52      3.30 o
   3  17   6        0.15        3.82      3.45 o
   4  17   6        6.88        7.56      4.62 o
   5  17   6        0.90        4.70      5.35 o
  -7  18   6        1.51        2.09      7.43 o
  -6  18   6        0.75        6.98      5.57 o
  -5  18   6        1.35       -0.03      5.31 o
  -4  18   6       63.48       70.95      9.21 o
  -3  18   6        0.54       11.25      4.01 o
  -2  18   6        0.00        5.08      4.15 o
  -1  18   6       18.29       16.97      3.26 o
   0  18   6        8.40       14.25      3.52 o
   1  18   6        1.34       -2.52      3.37 o
   2  18   6        2.00        5.90      3.91 o
   3  18   6        3.11        4.37      4.05 o
   4  18   6       24.66       25.09      4.75 o
   5  18   6        5.84       12.57      5.47 o
  -6  19   6        0.47        3.59      7.06 o
  -5  19   6       11.41       13.34      5.62 o
  -4  19   6       19.16       18.52      4.28 o
  -3  19   6        0.19        2.23      4.22 o
  -2  19   6        0.25        6.24      3.64 o
  -1  19   6        0.83        4.03      4.19 o
   0  19   6        2.51        3.24      3.78 o
   1  19   6       19.16       15.50      3.85 o
   2  19   6        1.07        1.39      4.45 o
   3  19   6       15.72       14.65      4.06 o
   4  19   6        2.12        1.75      5.67 o
  -6  20   6        2.72       11.11      7.76 o
  -5  20   6        0.47        2.79      5.76 o
  -4  20   6        0.64        7.88      3.87 o
  -3  20   6        1.04        0.40      4.17 o
  -2  20   6        0.16       -0.19      3.56 o
  -1  20   6        3.83        7.54      4.42 o
   0  20   6        2.67        1.57      4.45 o
   1  20   6        5.48        6.24      3.92 o
   2  20   6        2.28        8.71      4.07 o
   3  20   6        0.66        4.98      4.50 o
   4  20   6        1.19        3.91      5.48 o
  -5  21   6        0.61        1.20      6.01 o
  -4  21   6        0.44       -0.46      3.74 o
  -3  21   6        0.08        3.54      3.79 o
  -2  21   6        0.02        0.52      4.48 o
  -1  21   6        0.90        4.86      4.64 o
   0  21   6        0.21        3.00      7.02 o
   1  21   6        2.13        6.73      3.72 o
   2  21   6        1.97        0.39      4.16 o
   3  21   6        0.20        0.14      3.67 o
  -4  22   6        0.03       -2.20      4.41 o
  -3  22   6        0.73        5.64      4.50 o
  -2  22   6        0.03        2.96      3.91 o
  -1  22   6        3.88        2.36      4.81 o
   0  22   6        2.51        6.51      4.56 o
   1  22   6        3.46        5.74      4.03 o
   2  22   6        0.28        3.52      3.64 o
  -3  23   6        3.53        7.98      4.67 o
  -2  23   6        0.00       -3.28      4.57 o
  -1  23   6        0.65        3.37      4.18 o
   0  23   6        0.00        3.51      4.64 o
   1  23   6        0.65        0.84      3.54 o
  -1  24   6        2.44        5.08      5.57 o
  -9   1   7        6.31        6.50      2.91 o
  -8   1   7       27.61       27.84      3.59 o
  -7   1   7        6.01       11.96      4.56 o
  -6   1   7        4.59        3.95      3.41 o
  -5   1   7       17.80       22.34      4.46 o
  -4   1   7       42.09       40.55      3.24 o
  -3   1   7       48.83       47.54      3.28 o
  -2   1   7        0.59        5.71      3.47 o
  -1   1   7        0.05        3.06      4.35 o
   0   1   7        0.79        5.11      5.11 o
   1   1   7       33.89       29.67      2.65 o
   2   1   7      101.10       99.43      3.31 o
   3   1   7      104.21      103.04      3.56 o
   4   1   7       28.59       26.21      3.37 o
   5   1   7       27.65       25.78      2.96 o
   6   1   7       10.75       12.30      3.62 o
   7   1   7        0.08        2.93      3.76 o
  -9   2   7        0.59       -1.81      3.61 o
  -8   2   7       24.85       20.00      4.95 o
  -7   2   7        9.92        9.17      4.58 o
  -6   2   7        8.06        9.71      4.39 o
  -5   2   7        0.84        8.57      3.44 o
  -4   2   7        0.08       -0.27      4.31 o
  -3   2   7       11.98       10.79      3.60 o
  -2   2   7       60.97       62.37      4.82 o
  -1   2   7        7.29        7.36      4.33 o
   0   2   7        0.43       -4.05      3.90 o
   1   2   7        2.06        3.48      3.85 o
   2   2   7       22.75       22.42      3.31 o
   3   2   7       70.17       67.99      3.28 o
   4   2   7       19.77       20.10      3.41 o
   5   2   7        0.20        1.40      2.70 o
   6   2   7        2.81       10.50      3.65 o
   7   2   7        0.04        5.92      3.84 o
  -9   3   7        2.58       -0.71      3.84 o
  -8   3   7        3.64       -0.92      3.84 o
  -7   3   7        5.25       -2.81      4.74 o
  -6   3   7        0.00        2.56      4.39 o
  -5   3   7       22.60       27.24      3.20 o
  -4   3   7       27.44       20.09      3.66 o
  -3   3   7        0.00       -3.50      3.53 o
  -2   3   7        1.00       -1.62      6.13 o
  -1   3   7        4.26        5.88      3.03 o
   0   3   7        3.19        4.45      3.24 o
   1   3   7       15.59       18.42      3.95 o
   2   3   7        5.75        6.92      3.99 o
   3   3   7      480.60      496.93      4.35 o
   4   3   7       73.24       72.01      3.60 o
   5   3   7       15.71       16.71      3.57 o
   6   3   7       10.63       11.14      3.70 o
   7   3   7        6.13        6.76      3.86 o
  -9   4   7        0.13        2.28      4.23 o
  -8   4   7        7.03        2.80      5.09 o
  -7   4   7       16.50       13.46      4.75 o
  -6   4   7       39.63       39.52      6.60 o
  -5   4   7        0.00       -4.66      5.41 o
  -4   4   7        0.26       -2.51      4.44 o
  -3   4   7       14.71       13.10      4.64 o
  -2   4   7       37.04       31.87      3.64 o
  -1   4   7        7.36        9.80      2.82 o
   0   4   7       13.43       16.22      3.28 o
   1   4   7       46.13       43.54      3.42 o
   2   4   7       13.78       13.71      3.51 o
   3   4   7       67.31       72.36      3.15 o
   4   4   7        4.91        1.69      2.98 o
   5   4   7       36.78       40.42      3.64 o
   6   4   7        3.54        0.34      3.27 o
   7   4   7       16.27       11.02      3.28 o
  -9   5   7       13.30       10.17      3.73 o
  -8   5   7        5.50       12.18      4.93 o
  -7   5   7        2.40        1.00      3.77 o
  -6   5   7        5.42        4.51      4.40 o
  -5   5   7       10.68        7.78      6.31 o
  -4   5   7        1.69        3.11      4.26 o
  -3   5   7      201.56      192.22      5.34 o
  -2   5   7       10.56        9.55      3.19 o
  -1   5   7       15.05       13.06      3.65 o
   0   5   7       55.61       58.88      3.09 o
   1   5   7        0.02       -1.54      2.67 o
   2   5   7        0.30        2.87      4.06 o
   3   5   7       98.76       91.15      8.27 o
   4   5   7       41.73       42.66      3.52 o
   5   5   7       11.47       12.09      3.60 o
   6   5   7       38.54       30.86      3.88 o
   7   5   7        9.22       10.77      3.91 o
  -9   6   7        1.39       -0.68      4.30 o
  -8   6   7        0.64        4.99      4.08 o
  -7   6   7       31.60       28.50      4.91 o
  -6   6   7        0.47        6.04      4.70 o
  -5   6   7        1.49        4.07      6.22 o
  -4   6   7       84.65       73.91      4.60 o
  -3   6   7       64.41       74.58      4.82 o
  -2   6   7       23.22       29.33      9.67 o
  -1   6   7        3.05        7.52      3.17 o
   0   6   7       26.24       27.63      3.38 o
   1   6   7       39.17       41.26      3.51 o
   2   6   7       87.74       84.78      3.76 o
   3   6   7       23.45       19.74      3.76 o
   4   6   7       65.22       63.70      4.55 o
   5   6   7        0.00        0.80      3.53 o
   6   6   7       18.78       16.38      4.16 o
   7   6   7        0.03       -0.78      3.91 o
  -9   7   7       10.87       11.33      4.26 o
  -8   7   7        7.32        5.35      3.94 o
  -7   7   7       11.41        8.91      6.25 o
  -6   7   7        0.44        5.72      3.82 o
  -5   7   7        3.68        1.29      6.35 o
  -4   7   7       12.31       15.19      4.57 o
  -3   7   7       42.16       43.52      4.46 o
  -2   7   7       76.25       74.82      6.80 o
  -1   7   7        1.54        0.78      3.68 o
   0   7   7        5.18        6.20      2.93 o
   1   7   7       23.12       23.91      3.24 o
   2   7   7        5.33        2.17      3.33 o
   3   7   7        0.05        2.07      3.49 o
   4   7   7       13.95       11.33      3.21 o
   5   7   7       52.39       46.11      4.34 o
   6   7   7        2.42       -0.68      4.54 o
   7   7   7        0.00       -0.66      4.76 o
  -8   8   7        0.64        4.88      4.17 o
  -7   8   7        9.50        6.84      5.42 o
  -6   8   7        2.62        2.66      3.77 o
  -5   8   7        9.98       14.92      3.83 o
  -4   8   7       89.62       89.78      7.05 o
  -3   8   7        1.17        6.90      4.98 o
  -2   8   7       24.76       28.35      2.91 o
  -1   8   7        1.62        9.18      3.69 o
   0   8   7       97.96       90.72      6.53 o
   1   8   7      109.93      113.18      6.31 o
   2   8   7       28.39       39.08      5.69 o
   3   8   7       11.13        4.82      3.82 o
   4   8   7        4.06        9.99      7.42 o
   5   8   7        0.43        2.24      3.79 o
   6   8   7        1.35        2.51      4.09 o
   7   8   7        4.55        7.55      5.13 o
  -8   9   7        0.45        8.74      4.99 o
  -7   9   7        1.91        5.08      4.68 o
  -6   9   7        0.33        2.55      3.36 o
  -5   9   7        5.60       13.67      3.83 o
  -4   9   7       16.69       13.66      4.78 o
  -3   9   7        1.18        3.98      3.27 o
  -2   9   7        2.78        8.24      4.11 o
  -1   9   7       16.18       17.19      4.67 o
   0   9   7       17.57       14.37      2.65 o
   1   9   7        1.49        2.71      3.75 o
   2   9   7       23.79       24.52      3.44 o
   3   9   7       12.14       16.14      4.03 o
   4   9   7       18.84       22.10      4.61 o
   5   9   7        7.43        9.18      3.43 o
   6   9   7        8.05        0.48      4.66 o
  -8  10   7        0.85        4.92      7.78 o
  -7  10   7        0.66        1.65      4.83 o
  -6  10   7        5.58        4.22      4.72 o
  -5  10   7        6.70       14.30      4.57 o
  -4  10   7       41.82       43.38      4.92 o
  -3  10   7       15.00       23.04      6.69 o
  -2  10   7       33.47       33.56      3.84 o
  -1  10   7        3.72       11.92      3.13 o
   0  10   7        2.09       -0.85      3.13 o
   1  10   7        5.28        1.56      3.75 o
   2  10   7        0.10        2.38      3.76 o
   3  10   7        2.57        3.88      3.80 o
   4  10   7        3.39       -0.16      3.63 o
   5  10   7        1.99       -4.30      3.34 o
   6  10   7        1.76        4.00      4.83 o
  -8  11   7        0.42        7.82      5.09 o
  -7  11   7        0.01        6.19      4.87 o
  -6  11   7        6.77        9.62      4.73 o
  -5  11   7        0.39        1.92      3.80 o
  -4  11   7       10.66       13.50      4.85 o
  -3  11   7        2.96        7.00      3.81 o
  -2  11   7        9.41        8.58      3.20 o
  -1  11   7       25.02       29.91      3.52 o
   0  11   7        3.55        5.96      4.95 o
   1  11   7        0.29        3.51      3.99 o
   2  11   7        0.02        6.15      3.80 o
   3  11   7        2.93       -2.32      4.00 o
   4  11   7       17.66       16.44      4.46 o
   5  11   7        0.08        0.76      4.03 o
   6  11   7        2.04        5.24      4.12 o
  -8  12   7        0.73       -7.27      5.24 o
  -7  12   7        1.99       -3.49      4.19 o
  -6  12   7        6.87        5.70      3.99 o
  -5  12   7        1.86       -0.27      4.98 o
  -4  12   7       16.19       18.73      4.84 o
  -3  12   7        0.00        1.44      3.87 o
  -2  12   7        2.09        7.58      3.02 o
  -1  12   7       31.50       33.43      3.27 o
   0  12   7       56.14       57.38      3.42 o
   1  12   7       56.71       46.45      5.51 o
   2  12   7       10.66       10.78      2.98 o
   3  12   7        2.83        3.23      3.11 o
   4  12   7        1.46        8.49      3.70 o
   5  12   7        3.85        8.71      4.07 o
   6  12   7        0.00        2.50      4.93 o
  -7  13   7        0.71       10.03      5.04 o
  -6  13   7       26.77       22.16      5.26 o
  -5  13   7        2.73       12.45      4.97 o
  -4  13   7       26.11       29.03      4.85 o
  -3  13   7       46.90       43.99      4.00 o
  -2  13   7       11.00       12.36      3.93 o
  -1  13   7      180.70      186.38      6.34 o
   0  13   7       94.33       98.36      5.43 o
   1  13   7       15.29       12.70      3.32 o
   2  13   7       52.95       52.43      4.03 o
   3  13   7        2.79        8.33      4.36 o
   4  13   7       31.59       28.21      3.86 o
   5  13   7        0.02        4.09      4.76 o
   6  13   7        0.00        0.07      5.41 o
  -7  14   7        0.08        2.68      5.20 o
  -6  14   7        1.94        5.98      4.85 o
  -5  14   7        7.44       10.79      4.93 o
  -4  14   7        1.93        4.18      4.92 o
  -3  14   7        5.01        5.17      3.83 o
  -2  14   7       22.38       19.49      3.48 o
  -1  14   7        6.54        7.70      2.80 o
   0  14   7       29.80       25.46      3.46 o
   1  14   7       26.42       23.39      3.95 o
   2  14   7        0.04        0.56      3.37 o
   3  14   7       39.33       37.40      3.94 o
   4  14   7        4.24        6.51      4.46 o
   5  14   7       14.87       11.39      4.11 o
  -7  15   7        6.95       12.72      5.49 o
  -6  15   7       21.62       21.10      5.25 o
  -5  15   7        0.84       -0.79      5.05 o
  -4  15   7        2.57        6.89      4.97 o
  -3  15   7        0.05       -1.49      3.95 o
  -2  15   7      101.07      117.00      4.36 o
  -1  15   7       33.00       29.39      3.16 o
   0  15   7       37.24       37.47      3.07 o
   1  15   7       10.36       10.08      3.51 o
   2  15   7        6.97        5.78      3.48 o
   3  15   7        6.66        8.11      3.84 o
   4  15   7       20.95       22.77      4.09 o
   5  15   7        0.31        4.59      4.63 o
  -6  16   7        1.41        8.48      6.14 o
  -5  16   7       20.71       12.77      4.23 o
  -4  16   7        1.01        3.63      4.20 o
  -3  16   7       27.67       23.38      3.60 o
  -2  16   7        0.07        4.06      5.84 o
  -1  16   7       16.26       15.40      3.11 o
   0  16   7       23.03       19.47      3.21 o
   1  16   7       27.45       22.35      3.56 o
   2  16   7        3.45        4.56      3.12 o
   3  16   7        0.15        2.30      3.82 o
   4  16   7       17.49       14.33      3.40 o
   5  16   7        4.46        8.32      8.28 o
  -6  17   7        1.78       -5.05      5.50 o
  -5  17   7        2.89        5.02      3.77 o
  -4  17   7        3.31        4.15      5.30 o
  -3  17   7       27.25       24.41      4.18 o
  -2  17   7       13.38       16.17      4.12 o
  -1  17   7       70.82       65.66      3.70 o
   0  17   7       56.09       50.28      3.19 o
   1  17   7        4.70        6.23      2.88 o
   2  17   7        1.04        5.87      3.35 o
   3  17   7        3.31        8.84      3.14 o
   4  17   7       54.42       50.45      4.43 o
  -5  18   7        2.55        6.49      5.18 o
  -4  18   7        1.20        0.92      3.53 o
  -3  18   7        1.08        5.08      3.66 o
  -2  18   7        4.59        4.61      3.20 o
  -1  18   7        6.80       10.43      3.11 o
   0  18   7        4.46        1.61      3.28 o
   1  18   7        0.17        4.05      3.64 o
   2  18   7        5.02        5.23      3.65 o
   3  18   7       22.52       17.90      4.11 o
   4  18   7        0.19        3.51      6.58 o
  -5  19   7        2.03        4.81      5.69 o
  -4  19   7        0.05        6.66      4.31 o
  -3  19   7        0.47       -1.46      3.75 o
  -2  19   7        3.13        6.31      4.19 o
  -1  19   7       15.47       16.18      3.73 o
   0  19   7        1.48        2.03      3.26 o
   1  19   7        2.59        6.12      3.99 o
   2  19   7        0.03        0.96      3.89 o
   3  19   7        0.19        1.77      3.70 o
  -4  20   7        0.84        4.94      4.51 o
  -3  20   7        0.14       -0.33      4.45 o
  -2  20   7        0.32       -0.73      4.35 o
  -1  20   7        6.15        0.82      4.21 o
   0  20   7        2.99        0.79      3.71 o
   1  20   7        0.21        1.50      3.86 o
   2  20   7        0.82        3.99      4.08 o
  -3  21   7        0.55       -0.66      4.50 o
  -2  21   7        7.78        9.86      4.55 o
  -1  21   7        3.39       12.07      4.45 o
   0  21   7        0.17        1.10      3.53 o
   1  21   7        0.01       -0.48      3.74 o
  -1  22   7        0.12        0.74      8.00 o
  -8   0   8        5.89        8.67      6.96 o
  -7   0   8        0.04        1.10      4.75 o
  -6   0   8        0.43        3.86      6.52 o
  -5   0   8       16.64       20.91      6.23 o
  -4   0   8       23.37       35.37      6.20 o
  -3   0   8        2.24        6.25      4.22 o
  -2   0   8        2.69       -2.10      6.17 o
  -1   0   8        0.58        6.08      6.29 o
   0   0   8       52.85       66.36      7.07 o
   1   0   8        3.39        6.69      4.61 o
   2   0   8       77.61       71.95      8.33 o
   3   0   8        2.32        4.42      4.68 o
   4   0   8        0.07        2.69      4.86 o
   5   0   8        4.97        6.48      5.31 o
   6   0   8        7.22       14.95      5.31 o
  -8   1   8        0.01        0.31      3.55 o
  -7   1   8        0.55        9.89      4.71 o
  -6   1   8        0.64        1.02      3.53 o
  -5   1   8        5.99        6.88      3.63 o
  -4   1   8        0.08        2.16      4.29 o
  -3   1   8        2.71        7.28      3.35 o
  -2   1   8        6.85       11.66      5.92 o
  -1   1   8        1.43        2.55      3.72 o
   0   1   8       23.74       23.21      3.95 o
   1   1   8        0.86        6.55      3.26 o
   2   1   8        1.61        1.40      3.34 o
   3   1   8        0.09        2.64      3.43 o
   4   1   8        0.11        2.88      3.68 o
   5   1   8        3.31        7.80      3.59 o
   6   1   8        0.98        5.83      3.68 o
  -8   2   8        0.19       -0.67      3.51 o
  -7   2   8        0.91        2.61      7.62 o
  -6   2   8        0.38        3.60      4.42 o
  -5   2   8        1.21        4.97      3.76 o
  -4   2   8       56.45       48.56      6.91 o
  -3   2   8        1.51        1.58      3.56 o
  -2   2   8        4.31        1.62      3.52 o
  -1   2   8        0.09        7.11      6.86 o
   0   2   8       34.42       34.77      3.82 o
   1   2   8        1.82        5.18      3.75 o
   2   2   8       79.04       82.56      4.56 o
   3   2   8        7.44        8.05      3.33 o
   4   2   8        0.64        0.72      3.44 o
   5   2   8        2.67        1.71      3.52 o
   6   2   8        9.60       10.04      3.34 o
  -8   3   8        0.18       -2.13      3.15 o
  -7   3   8        0.39        4.79      3.74 o
  -6   3   8        1.08       -2.37      4.91 o
  -5   3   8       45.59       41.33      5.48 o
  -4   3   8        0.51        5.29      4.40 o
  -3   3   8       14.93       15.79      3.08 o
  -2   3   8        3.02        3.30      9.51 o
  -1   3   8       11.68       12.00      3.67 o
   0   3   8       36.39       34.67      4.45 o
   1   3   8       45.64       51.16      3.58 o
   2   3   8       62.09       52.60      6.18 o
   3   3   8       30.76       29.96      3.30 o
   4   3   8       13.92       15.67      2.83 o
   5   3   8        0.02        0.76      3.23 o
   6   3   8        0.28        5.44      3.77 o
  -8   4   8        3.70        1.46      3.12 o
  -7   4   8        4.05        5.99      3.88 o
  -6   4   8        0.47        7.65      4.54 o
  -5   4   8        9.86       11.41      3.85 o
  -4   4   8       14.75       10.79      4.37 o
  -3   4   8        0.02       -0.67      7.47 o
  -2   4   8       21.53       20.01      4.44 o
  -1   4   8       15.47       13.33      3.29 o
   0   4   8        1.72       11.03      3.71 o
   1   4   8      139.48      149.73      3.49 o
   2   4   8        2.72        1.99      3.43 o
   3   4   8        7.38       10.85      3.42 o
   4   4   8        4.03        0.71      4.15 o
   5   4   8        0.30        4.01      3.52 o
   6   4   8       10.24       11.11      3.84 o
  -8   5   8        2.65        4.91      3.35 o
  -7   5   8        7.47       18.16      3.99 o
  -6   5   8        0.38       -3.95      4.65 o
  -5   5   8        1.17        6.59      3.64 o
  -4   5   8       53.65       46.50      5.56 o
  -3   5   8        0.84        2.95      3.57 o
  -2   5   8       99.46       91.48      4.05 o
  -1   5   8        0.12        1.92      3.11 o
   0   5   8        0.72        3.54      3.25 o
   1   5   8      323.92      315.80     13.60 o
   2   5   8       61.14       61.00      4.13 o
   3   5   8        4.58        4.70      3.90 o
   4   5   8        0.02        1.03      3.47 o
   5   5   8        0.00        3.10      3.72 o
   6   5   8       11.73        6.23      4.05 o
  -8   6   8        7.60        8.08      5.05 o
  -7   6   8        0.17        3.77      3.32 o
  -6   6   8        0.62       -2.78      4.59 o
  -5   6   8       12.97       14.62      8.14 o
  -4   6   8        5.90       13.95      4.52 o
  -3   6   8       16.55       14.09      3.76 o
  -2   6   8       71.39       73.31      4.89 o
  -1   6   8        0.87        1.67      3.16 o
   0   6   8        7.91        7.96      2.92 o
   1   6   8      119.80      124.23      4.89 o
   2   6   8       18.21       18.68      4.89 o
   3   6   8       19.89       17.32      3.61 o
   4   6   8        5.89        9.31      3.91 o
   5   6   8       19.99       19.69      3.79 o
   6   6   8        3.30        5.93      4.85 o
  -8   7   8        0.91        0.46      5.12 o
  -7   7   8        5.77        5.03      4.92 o
  -6   7   8        0.13        2.90      3.28 o
  -5   7   8       14.29        9.53      4.55 o
  -4   7   8        9.84       15.75      9.69 o
  -3   7   8        5.17       11.59      4.52 o
  -2   7   8       16.14       22.13      4.56 o
  -1   7   8       40.92       43.66      3.24 o
   0   7   8        1.79       -0.19      4.84 o
   1   7   8       39.40       38.03      3.36 o
   2   7   8        4.05        0.31      3.36 o
   3   7   8       17.19       18.53      3.94 o
   4   7   8       31.64       27.40      3.79 o
   5   7   8        0.31        2.02      4.52 o
   6   7   8       12.53       14.86      4.70 o
  -8   8   8        5.12        8.82      5.16 o
  -7   8   8        1.57        3.30      3.55 o
  -6   8   8        0.05        1.62      9.56 o
  -5   8   8       11.50       11.20      6.05 o
  -4   8   8        0.78        0.94      3.81 o
  -3   8   8        0.51       -0.78      4.61 o
  -2   8   8       10.01        5.55      3.84 o
  -1   8   8       20.57       17.85      2.91 o
   0   8   8        0.06        1.03      3.15 o
   1   8   8        1.40        4.79      3.80 o
   2   8   8        5.34        2.42      3.47 o
   3   8   8        1.54       11.26      3.99 o
   4   8   8        3.29        3.08      3.60 o
   5   8   8        1.41        1.88      4.49 o
  -7   9   8        0.79       -6.92      5.05 o
  -6   9   8        5.12        6.79      5.48 o
  -5   9   8        0.11       -0.19      3.39 o
  -4   9   8        3.55       10.59      4.58 o
  -3   9   8        0.56        7.85      5.51 o
  -2   9   8        2.19       -1.70      3.85 o
  -1   9   8        2.14        5.47      4.34 o
   0   9   8        7.08       11.04      3.23 o
   1   9   8        1.13        5.91      3.73 o
   2   9   8       24.34       25.48      4.02 o
   3   9   8        2.68        5.32      3.59 o
   4   9   8        2.69        6.57      9.22 o
   5   9   8       12.07       11.03      4.66 o
  -7  10   8        5.09        6.77      4.93 o
  -6  10   8        3.55       11.16      4.94 o
  -5  10   8        0.00        5.68      4.40 o
  -4  10   8        1.13        3.12      4.75 o
  -3  10   8        3.26        1.99      3.85 o
  -2  10   8       14.03       18.34      3.84 o
  -1  10   8       10.44       10.72      3.72 o
   0  10   8        0.03        1.51      3.17 o
   1  10   8        5.97        6.50      3.00 o
   2  10   8        2.55        4.18      3.50 o
   3  10   8        0.83       -4.85      3.56 o
   4  10   8        6.93       13.39      4.46 o
   5  10   8        1.40        0.42      4.69 o
  -7  11   8        0.03        6.75      4.22 o
  -6  11   8       12.22       18.43      5.12 o
  -5  11   8        1.40        7.96      4.01 o
  -4  11   8        2.39        5.67      3.86 o
  -3  11   8        0.08       -1.18      3.29 o
  -2  11   8        1.56        5.38      4.52 o
  -1  11   8        1.09        1.04      3.73 o
   0  11   8       17.20       21.10      3.05 o
   1  11   8        1.46        1.16      3.86 o
   2  11   8        2.08        2.40      3.60 o
   3  11   8        1.71        2.31      4.18 o
   4  11   8        2.47        8.81      4.31 o
   5  11   8        0.44        0.03      3.85 o
  -7  12   8        1.42       -1.00      5.19 o
  -6  12   8       10.96       13.21      5.16 o
  -5  12   8        0.56        1.65      4.01 o
  -4  12   8        0.06       -1.86      4.13 o
  -3  12   8        0.41        2.29      3.10 o
  -2  12   8        0.57        0.74      4.01 o
  -1  12   8        4.31        8.20      3.78 o
   0  12   8        5.33        4.82      3.32 o
   1  12   8        0.01        1.47      3.74 o
   2  12   8        0.93        3.96      3.00 o
   3  12   8        1.97        2.81      4.69 o
   4  12   8        3.79        6.84      3.72 o
  -6  13   8        6.11        4.44      5.42 o
  -5  13   8        1.32        6.72      5.03 o
  -4  13   8        5.39        7.06      5.51 o
  -3  13   8       21.68       25.88      3.46 o
  -2  13   8        0.22        9.55      3.36 o
  -1  13   8        0.66        4.96      3.83 o
   0  13   8        4.78        6.94      3.85 o
   1  13   8        0.91        2.61      3.41 o
   2  13   8        0.15        5.72      3.92 o
   3  13   8        3.66        1.57      4.01 o
   4  13   8        0.32        1.70      3.76 o
  -6  14   8       23.55       21.39      5.36 o
  -5  14   8        0.03        6.21      5.06 o
  -4  14   8        0.42        5.13      4.93 o
  -3  14   8        0.07        6.69      2.85 o
  -2  14   8        0.14        0.15      3.10 o
  -1  14   8       22.62       26.98      3.18 o
   0  14   8        3.48        4.21      3.88 o
   1  14   8        0.29        5.94      3.28 o
   2  14   8        4.85        3.97      4.01 o
   3  14   8        9.46       10.84      4.39 o
   4  14   8        1.84        6.73      3.72 o
  -5  15   8        2.19        4.15      5.17 o
  -4  15   8        0.44        2.84      5.00 o
  -3  15   8       24.57       22.70      3.53 o
  -2  15   8        0.22        4.00      2.82 o
  -1  15   8       14.56       13.02      3.57 o
   0  15   8       29.03       31.14      3.17 o
   1  15   8       11.19       15.03      3.55 o
   2  15   8        0.01        4.27      3.74 o
   3  15   8        2.12        5.62      3.81 o
  -5  16   8        0.02        0.00      5.21 o
  -4  16   8        1.89        1.80      3.69 o
  -3  16   8        1.64        4.12      3.55 o
  -2  16   8       20.98       23.09      3.63 o
  -1  16   8       78.09       72.58      3.76 o
   0  16   8       69.89       55.33      3.63 o
   1  16   8        0.92        3.26      3.04 o
   2  16   8        3.27        8.14      3.21 o
   3  16   8       11.04       12.72      3.99 o
  -4  17   8        0.24        3.75      5.28 o
  -3  17   8        0.03        7.36      3.57 o
  -2  17   8        0.23        1.49      3.20 o
  -1  17   8        2.54        6.62      3.66 o
   0  17   8        3.41        4.71      3.30 o
   1  17   8        5.42        6.68      3.37 o
   2  17   8        1.61        2.81      4.61 o
  -4  18   8        0.28        0.06      7.64 o
  -3  18   8       13.84        7.35      5.12 o
  -2  18   8        9.37       10.04      3.69 o
  -1  18   8        5.82        9.88      3.27 o
   0  18   8       19.77       22.13      3.41 o
   1  18   8        1.12        2.34      4.17 o
  -2  19   8        2.27        5.51      3.51 o
  -1  19   8        0.18        4.45      3.74 o
   0  19   8        4.16        5.04      3.82 o
  -7   1   9        0.05        6.24      3.87 o
  -6   1   9        6.33        9.19      4.76 o
  -5   1   9        0.58       -1.02      4.67 o
  -4   1   9       13.18       14.02      3.64 o
  -3   1   9        4.11        7.01      4.55 o
  -2   1   9        1.16        1.31      4.50 o
  -1   1   9       24.66       22.93      8.71 o
   0   1   9       61.24       61.73      5.00 o
   1   1   9       71.47       61.21      4.25 o
   2   1   9       15.55       11.30      3.52 o
   3   1   9        3.04        4.71      3.40 o
   4   1   9        0.00        3.78      3.63 o
   5   1   9        0.04        8.48      3.78 o
  -7   2   9        0.09        5.23      4.97 o
  -6   2   9        0.42        0.92      5.87 o
  -5   2   9        1.66        4.21      3.69 o
  -4   2   9       13.15       13.70      3.71 o
  -3   2   9       12.95       14.37      4.66 o
  -2   2   9        0.68        9.40      9.07 o
  -1   2   9        6.13       13.00      3.74 o
   0   2   9        1.45        6.23      4.77 o
   1   2   9       14.26       14.34      4.02 o
   2   2   9        8.37        8.36      3.94 o
   3   2   9        0.33        2.69      3.40 o
   4   2   9        0.05        3.02      3.57 o
   5   2   9        1.30        3.44      3.78 o
  -7   3   9        1.23       -0.96      4.91 o
  -6   3   9        4.20        3.03      4.68 o
  -5   3   9        1.14        0.78      3.71 o
  -4   3   9        2.01        1.70      4.53 o
  -3   3   9        0.30       -0.20      5.13 o
  -2   3   9       20.42       17.01      4.46 o
  -1   3   9       11.27       21.47      4.80 o
   0   3   9        4.21        7.00      4.79 o
   1   3   9       71.03       72.87      4.72 o
   2   3   9        1.02        6.05      3.99 o
   3   3   9       16.31       17.32      4.14 o
   4   3   9        4.27        9.95      3.62 o
   5   3   9        0.02        5.10      4.41 o
  -7   4   9        0.17       -3.31      4.82 o
  -6   4   9        2.43        6.92      4.05 o
  -5   4   9        0.13        4.84      4.52 o
  -4   4   9       29.78       23.71      4.67 o
  -3   4   9        2.23        8.11      3.12 o
  -2   4   9        0.94       -0.28      4.94 o
  -1   4   9        6.83        5.22      4.52 o
   0   4   9        0.16        0.72      4.41 o
   1   4   9        0.17       -3.34      3.97 o
   2   4   9        8.45        6.24      3.50 o
   3   4   9        3.93        2.52      4.00 o
   4   4   9        2.45       11.95      4.25 o
  -7   5   9        0.13        3.33      3.59 o
  -6   5   9        0.75        1.36      3.37 o
  -5   5   9        0.69        2.21      4.75 o
  -4   5   9        3.68        6.66      3.58 o
  -3   5   9       30.00       26.28      4.74 o
  -2   5   9        3.97        1.25      4.66 o
  -1   5   9       23.87       20.43      3.98 o
   0   5   9        5.77        8.46      3.01 o
   1   5   9       10.14       11.58      3.43 o
   2   5   9        0.03       -2.02      3.48 o
   3   5   9       11.06        5.40      4.05 o
   4   5   9        0.04       -0.80      4.43 o
  -7   6   9        0.20        1.05      3.48 o
  -6   6   9        2.90        4.00      3.91 o
  -5   6   9        4.87       10.89      4.83 o
  -4   6   9        0.37        2.95      4.73 o
  -3   6   9        0.72        0.66      4.65 o
  -2   6   9        2.39        7.33      4.70 o
  -1   6   9        0.13       -6.04      4.65 o
   0   6   9       13.75       17.24      3.83 o
   1   6   9        2.79        6.77      3.03 o
   2   6   9       30.38       30.01      4.56 o
   3   6   9        1.25        7.80      3.12 o
   4   6   9        2.34        4.27      4.26 o
  -6   7   9        0.02        0.56      3.03 o
  -5   7   9        1.51        0.22      4.77 o
  -4   7   9        9.21       11.04      3.78 o
  -3   7   9        1.05        5.63      5.01 o
  -2   7   9        3.99        7.21      3.83 o
  -1   7   9       23.07       18.53      3.27 o
   0   7   9        7.59       11.95      3.37 o
   1   7   9        1.54        4.15      3.83 o
   2   7   9        0.80        2.97      3.53 o
   3   7   9        8.91        7.68      4.64 o
   4   7   9        4.09        7.23      4.44 o
  -6   8   9        4.70       -1.56      4.52 o
  -5   8   9        1.91        5.32      4.93 o
  -4   8   9        0.01        4.73      5.17 o
  -3   8   9        0.68        7.01      7.53 o
  -2   8   9        2.79        6.81      3.23 o
  -1   8   9       25.00       27.52      2.95 o
   0   8   9       14.22       12.18      3.35 o
   1   8   9        0.07        2.70      3.81 o
   2   8   9        1.81        1.08      4.09 o
   3   8   9        3.51        4.74      4.14 o
   4   8   9        0.03        4.96      4.72 o
  -6   9   9        0.74        2.70      3.63 o
  -5   9   9        6.65       -2.61      5.02 o
  -4   9   9        5.58        5.03      3.94 o
  -3   9   9        4.57        0.75      4.77 o
  -2   9   9        0.73        2.08      3.72 o
  -1   9   9        1.48        4.48      2.92 o
   0   9   9        7.01        9.50      5.79 o
   1   9   9        6.00        3.59      3.37 o
   2   9   9       11.92        9.16      4.05 o
   3   9   9        1.08        5.16      4.14 o
   4   9   9        2.63        0.23      4.37 o
  -6  10   9        6.14        4.57      3.67 o
  -5  10   9        4.93        3.50      4.18 o
  -4  10   9        1.16        4.07      4.06 o
  -3  10   9        0.26        5.79      4.78 o
  -2  10   9        5.26        6.46      5.06 o
  -1  10   9        1.71        1.21      3.22 o
   0  10   9        3.63        4.64      6.95 o
   1  10   9        4.63        4.45      3.92 o
   2  10   9        1.76        4.34      3.62 o
   3  10   9        2.31        1.66      3.77 o
  -5  11   9        4.52        8.82      4.19 o
  -4  11   9        0.08        0.18      5.46 o
  -3  11   9        0.18        1.28      4.97 o
  -2  11   9        0.74        6.96      3.97 o
  -1  11   9        0.63        5.92      3.68 o
   0  11   9        0.50        4.40      4.84 o
   1  11   9        1.08        4.76      3.43 o
   2  11   9        3.02        2.59      4.16 o
   3  11   9        4.49        8.02      3.57 o
  -5  12   9        4.53        8.66      5.76 o
  -4  12   9        5.44        4.09      4.05 o
  -3  12   9        5.12        4.86      5.09 o
  -2  12   9        0.00        4.55      4.00 o
  -1  12   9       15.86       18.18      4.07 o
   0  12   9        3.60        5.65      3.90 o
   1  12   9        1.43       -0.70      4.26 o
   2  12   9        1.10        0.86      3.52 o
   3  12   9        0.42        0.31      5.45 o
  -4  13   9        0.88        1.60      4.17 o
  -3  13   9        6.21        6.75      4.14 o
  -2  13   9       14.96       16.93      3.60 o
  -1  13   9        0.04        4.77      3.38 o
   0  13   9        5.08        7.84      3.48 o
   1  13   9        2.84        6.07      3.07 o
   2  13   9        1.48        1.27      3.56 o
  -4  14   9        0.71       -0.75      3.76 o
  -3  14   9        9.37       16.61      3.70 o
  -2  14   9       19.76       17.42      3.48 o
  -1  14   9        1.60        3.69      2.75 o
   0  14   9        3.16        5.74      4.08 o
   1  14   9        2.11        6.68      4.04 o
  -3  15   9        0.40        2.19      4.33 o
  -2  15   9        5.68        5.72      3.70 o
  -1  15   9        0.04       -0.88      3.18 o
   0  15   9        8.23        4.94      3.63 o
   1  15   9        1.35        1.48      4.22 o
  -2  16   9       17.20       15.92      7.64 o
  -1  16   9        8.98       16.24      3.69 o
  -5   0  10        0.10       -1.53      6.70 o
  -4   0  10        0.91       -2.16      6.73 o
  -3   0  10       10.71       12.27      6.51 o
  -2   0  10       54.41       45.10      7.19 o
  -1   0  10        0.80       -1.97      6.96 o
   0   0  10       61.28       61.67      7.19 o
   1   0  10        1.22        8.26      7.28 o
   2   0  10        0.01       -1.15      7.52 o
   3   0  10        6.13        8.47      7.67 o
  -5   1  10        0.23        2.43      3.33 o
  -4   1  10        0.14        0.51      3.33 o
  -3   1  10        0.32        4.33      3.93 o
  -2   1  10        0.07        5.26      3.50 o
  -1   1  10        0.83        4.05      4.13 o
   0   1  10        0.42       11.44      6.82 o
   1   1  10        0.03       -2.23      4.07 o
   2   1  10        0.56        5.91      5.11 o
   3   1  10        0.30        3.18      3.76 o
  -5   2  10        0.03       -3.23      4.70 o
  -4   2  10        0.08       -1.26      4.72 o
  -3   2  10        0.00       -1.62      4.81 o
  -2   2  10       34.88       27.48      4.85 o
  -1   2  10       12.63       15.94      3.87 o
   0   2  10       56.44       45.22      4.22 o
   1   2  10        0.14        8.67      5.09 o
   2   2  10        0.00        1.53      4.22 o
  -5   3  10        0.08        5.16      4.75 o
  -4   3  10        0.07        6.11      3.94 o
  -3   3  10        2.41        0.08      4.80 o
  -2   3  10        0.47        4.68      4.02 o
  -1   3  10        9.25        8.37      4.00 o
   0   3  10        3.55        3.15      5.13 o
   1   3  10        0.17        5.55      5.54 o
   2   3  10        1.86        4.86      4.20 o
  -5   4  10        0.03        0.62      3.41 o
  -4   4  10        1.10       17.42      4.14 o
  -3   4  10        1.33        0.87      4.80 o
  -2   4  10        3.61        5.20      4.13 o
  -1   4  10       42.49       37.34      6.34 o
   0   4  10        3.53        5.20      3.90 o
   1   4  10        0.20        0.91      4.07 o
   2   4  10        0.10        7.12      3.68 o
  -5   5  10        0.11        2.31      6.85 o
  -4   5  10        1.11        0.22      4.74 o
  -3   5  10        3.20        6.16      3.94 o
  -2   5  10        0.51       -0.18      3.38 o
  -1   5  10       22.37       18.37      4.16 o
   0   5  10        6.64        6.38      4.95 o
   1   5  10        6.85        8.16      3.10 o
   2   5  10        0.13        3.79      4.24 o
  -5   6  10        1.56       11.98      5.90 o
  -4   6  10        1.54        4.19      3.95 o
  -3   6  10        1.83        2.46      3.91 o
  -2   6  10       11.03       22.96      4.84 o
  -1   6  10        1.41       -2.58      4.88 o
   0   6  10        7.46        7.36      4.29 o
   1   6  10        2.84        4.85      3.55 o
   2   6  10        0.66        4.27      3.51 o
  -4   7  10        0.09        6.20      5.17 o
  -3   7  10        0.11        6.97      4.90 o
  -2   7  10        0.14        7.82      5.42 o
  -1   7  10        1.43        3.67      3.98 o
   0   7  10        2.92       -0.61      4.03 o
   1   7  10        4.89        7.02      3.59 o
   2   7  10        5.29        8.93      4.34 o
  -4   8  10        7.86        8.26      5.13 o
  -3   8  10        0.06        6.21      5.03 o
  -2   8  10        1.03        2.95      3.97 o
  -1   8  10        0.29        0.68      5.14 o
   0   8  10        0.00        2.44      3.43 o
   1   8  10        4.45       11.56      4.09 o
  -3   9  10        1.62        2.90      4.96 o
  -2   9  10        4.81        7.45      4.98 o
  -1   9  10        0.03       -3.45      5.65 o
   0   9  10        1.45        6.76      4.35 o
   1   9  10        0.46        2.87      4.24 o
  -3  10  10        0.30       -2.05      4.23 o
  -2  10  10        4.31        4.54      5.05 o
  -1  10  10        1.80       -0.10      3.47 o
   0  10  10        5.28        6.92      7.20 o
  -2  11  10        2.95        1.31      4.15 o
  -1  11  10        1.59        8.30      4.07 o
 
